# Supplementary material for: Altered projection-specific synaptic remodeling and its modification by oxytocin in an idiopathic autism marmoset model
Source: Commun Biol. 2024 May 27;7:642. doi: 10.1038/s42003-024-06345-9 (PMC11130163; doi:10.1038/s42003-024-06345-9)
Supplement: Supplementary file 4 — Supplementary Data 1 [file 42003_2024_6345_MOESM4_ESM.xlsx]

## Sheet: All modules
Gene Name	Marmoset LogFC	Marmoset FDR	Human LogFC	Human FDR	Human module*		* Parikshak et al. (2016) Nature.
ABTB1	-0.752239	0.0830653	-0.258868	0.0321167	1
CEND1	-0.925222	0.0574221	-0.181333	0.0941839	1
DCUN1D2	-1.31451	0.0169333	-0.178649	0.0414683	1
DHX35	-0.398179	0.0953118	-0.145382	0.0877913	1
EZH1	-0.883832	0.0126953	-0.132663	0.061446	1
GPATCH1	-0.352104	0.0303932	-0.110081	0.0923015	1
GPKOW	0.355225	0.0574221	-0.114668	0.0699384	1
LGI3	-0.988314	0.0398045	-0.324753	0.0303995	1
PNKD	-0.960352	0.0781166	-0.208454	0.0701657	1
RCOR3	-0.359109	0.0260325	-0.140379	0.0263708	1
SCN1B	-1.15965	0.0708346	-0.488533	0.0191418	1
SHD	-1.03391	0.0365496	-0.509393	0.0286125	1
SUV39H1	-0.890514	0.0731434	-0.160241	0.0433298	1
TRMT11	-1.2878	0.0791205	-0.118506	0.0603649	1
VAMP1	-1.77168	0.0525049	-0.454446	0.0427866	1
ADD1	-0.393905	0.00549507	-0.0871815	0.0601317	2
APLP1	-0.443192	0.00638911	-0.204303	0.0809326	2
BCL2L1	-0.466832	0.0131518	-0.101571	0.0603188	2
BRD7	0.493244	0.0222503	0.0887348	0.0809753	2
CADM4	-0.397162	0.0138379	-0.156307	0.0984379	2
CHD2	-0.508509	0.0199731	0.0934226	0.095183	2
CLPX	0.289452	0.0219024	-0.0970689	0.0933974	2
CNTNAP4	-0.515756	0.0541052	-0.280586	0.0529382	2
COL4A5	2.6855	0.00548151	-0.574019	0.0658362	2
DLG1	2.00433	0.0557483	-0.105074	0.0994596	2
EML2	-0.759239	0.00715011	-0.168185	0.0699384	2
FAAH	-0.539294	0.0088608	-0.27268	0.0636664	2
FBXO17	-0.700386	0.0411133	0.207457	0.0545552	2
GALNT6	-1.97422	0.00482023	-0.742378	0.0321167	2
GPR37	-1.43896	0.0210471	-0.515073	0.0729637	2
IPO13	-0.495033	0.0386077	-0.183673	0.0364635	2
KLHL21	-0.929909	0.0237057	0.206387	0.0328104	2
MAG	-2.23065	0.00524969	-0.658984	0.0603649	2
MCAM	-0.534408	0.0878462	-0.428438	0.0518919	2
MTMR2	-0.55859	0.0369916	-0.160816	0.0459422	2
OPALIN	-1.35532	0.0242613	-0.608405	0.0722731	2
PAICS	1.24095	0.00213495	0.146617	0.0934756	2
PCBP4	-0.858877	0.0299286	-0.211276	0.0955756	2
PIK3C2B	-0.342655	0.0227291	-0.210789	0.0864346	2
PLEKHG3	-0.68611	0.0510754	-0.45483	0.061446	2
PLLP	-1.27584	0.0248572	-0.610332	0.0325357	2
PLP1	-0.742638	0.0479457	-0.576333	0.0878237	2
PTPDC1	-0.422094	0.0118326	-0.195496	0.0545552	2
RAB21	-0.2788	0.0857095	0.135266	0.0523759	2
RNASE1	-1.47905	0.0491107	-0.520417	0.0460089	2
RNF220	-0.316171	0.0910339	-0.226815	0.0651488	2
SH3GL3	-0.389079	0.0215388	-0.156788	0.078067	2
SOD2	1.40802	0.051797	0.305868	0.0795049	2
ST13	0.380138	0.0132584	0.13434	0.0608597	2
TF	-0.9254	0.0338878	-0.684631	0.0530154	2
TMEM144	-1.86944	0.0458936	-0.552963	0.0885082	2
TOPORS	-0.256557	0.0126953	0.143265	0.0433298	2
UBXN4	1.0232	0.0521071	0.0658099	0.0991025	2
UPF1	-0.920922	0.0127761	0.130935	0.0608733	2
UVRAG	-0.272846	0.0231643	-0.161795	0.0178339	2
AASDHPPT	-0.203471	0.0504057	-0.148957	0.0799022	3
ABHD12	0.523231	0.0079709	-0.172352	0.0191418	3
ACTR1A	-0.614763	0.0229836	-0.176291	0.0394802	3
ACTR1B	-0.335552	0.00638911	-0.424787	0.00839846	3
ADAM11	-1.15794	0.00555991	-0.242053	0.0837889	3
ANAPC7	0.672466	0.00757069	-0.159804	0.0301889	3
APBB1	-0.568327	0.00642739	-0.236835	0.035176	3
APPBP2	-0.222785	0.0259493	-0.109165	0.0881669	3
ARHGEF7	-0.485375	0.0616611	-0.143522	0.0735492	3
ARHGEF9	0.617228	0.0455283	-0.196164	0.0864369	3
ATP1B1	-0.208472	0.0203281	-0.331947	0.0195165	3
ATP5C1	-0.207152	0.0817881	-0.117673	0.0710989	3
ATP5G3	0.408822	0.0157823	-0.159905	0.0804676	3
ATP6AP1	-0.267712	0.0161394	-0.183965	0.0757949	3
ATP6V1E1	-0.270788	0.00722767	-0.265452	0.0306706	3
B3GNT1	-0.208197	0.0410985	-0.286225	0.0930296	3
BEX5	-0.15083	0.0597463	-0.371726	0.0491721	3
BNIP3L	0.573114	0.0878045	-0.154201	0.0292739	3
C1orf216	-0.434277	0.0434405	-0.301846	0.0633698	3
C3orf18	-0.571278	0.0497588	-0.244712	0.0639443	3
CAMK2B	-0.30336	0.0937611	-0.224734	0.0621604	3
CASD1	0.319272	0.0988829	-0.167231	0.0495438	3
CCDC132	2.15574	0.0743109	-0.134752	0.0958681	3
CDK5	-0.253357	0.0588603	-0.269883	0.0895341	3
CIAO1	0.179242	0.0974711	-0.098487	0.0877913	3
CIAPIN1	-0.508498	0.00872232	-0.153395	0.0554926	3
CLCN3	1.62604	0.0686167	-0.114872	0.0304343	3
COPS3	-0.232089	0.0913178	-0.164026	0.0921694	3
COX5A	-0.129827	0.0770203	-0.176614	0.066078	3
CPLX2	-0.6112	0.05326	-0.236595	0.0652187	3
CTSF	-0.671088	0.020144	-0.221437	0.0503186	3
CUTA	-0.247965	0.0411633	-0.154712	0.0454988	3
CYP4X1	0.377483	0.0842931	-0.322292	0.0790475	3
DCUN1D4	-0.131646	0.0947412	-0.118527	0.0491721	3
DDHD2	1.55826	0.00638911	-0.275802	0.0125608	3
DIRAS2	-0.373305	0.0587873	-0.458491	0.0191418	3
DLAT	0.876311	0.0950067	-0.200221	0.0455783	3
DNM1L	1.18412	0.0325015	-0.232689	0.0264825	3
DYNC1LI1	-0.268788	0.0869614	-0.150275	0.0701657	3
EIF4E	0.321715	0.0385207	-0.139468	0.0864346	3
ENO2	-0.512847	0.00611766	-0.415608	0.0286125	3
FAM131B	-0.858499	0.0138171	-0.311656	0.0129087	3
FAM134A	-0.631281	0.0238258	-0.172166	0.045591	3
FAM168B	-0.244775	0.00849268	-0.117852	0.0771061	3
FAM174A	0.366956	0.058071	-0.199511	0.0442312	3
FAM179B	0.521057	0.0358027	-0.142226	0.0638384	3
FH	-0.34253	0.0738046	-0.156688	0.0752971	3
FIBP	-0.711061	0.000833809	-0.246965	0.0182457	3
FNDC4	-0.731658	0.0375289	-0.189937	0.0877913	3
FTSJD2	-0.791037	0.0392744	-0.173785	0.0377717	3
G3BP2	0.487087	0.0674087	-0.230644	0.0701657	3
GABRD	-0.703124	0.0340555	-0.269196	0.0503186	3
GAS7	-0.211241	0.0870473	-0.220403	0.0319472	3
GDE1	0.440411	0.0174679	-0.0944173	0.0819244	3
GLRX2	-0.511186	0.00989705	-0.223692	0.0699384	3
GPD1L	0.518095	0.0495761	-0.230526	0.0911468	3
GSS	0.460887	0.0604496	-0.199198	0.0633698	3
HMOX2	-0.597578	0.00959922	-0.184588	0.0761182	3
HYLS1	-0.625599	0.0478582	-0.216616	0.078373	3
INPP5F	-0.262011	0.0280418	-0.323466	0.0338954	3
ITFG1	0.361696	0.06741	-0.279159	0.0382401	3
KATNB1	-0.884456	0.0135282	-0.152384	0.0859982	3
KCNJ3	1.05775	0.0710199	-0.301405	0.0433143	3
KIAA1467	-0.635436	0.052622	-0.255249	0.0441482	3
KLHDC3	-0.489157	0.00813792	-0.293444	0.0305041	3
LIN52	0.810322	0.0554985	-0.126128	0.0623089	3
MCRS1	-0.507986	0.00854177	-0.155782	0.045704	3
MKRN1	-0.17744	0.0964107	-0.119713	0.0927248	3
MOAP1	0.132695	0.0315847	-0.325461	0.0356501	3
MRPS9	-0.189547	0.0907287	-0.170029	0.0492759	3
MTMR4	-0.302756	0.0675488	-0.166279	0.0362331	3
MTX2	0.323646	0.00740432	-0.218258	0.0347923	3
NARS	-0.303242	0.00918336	-0.158261	0.0424875	3
NDRG3	0.892766	0.0910069	-0.360375	0.0117842	3
NDRG4	-0.221826	0.0190916	-0.251757	0.0545552	3
NDUFV1	-0.41779	0.00739318	-0.209588	0.0409829	3
NGFRAP1	-0.134974	0.0379901	-0.241932	0.0514694	3
NIF3L1	0.199315	0.0741073	-0.216817	0.0305298	3
NR3C1	0.492977	0.0789914	-0.148311	0.0618881	3
NTN4	-0.578759	0.0764603	-0.341187	0.0432149	3
NUDCD3	-0.286402	0.0198206	-0.206579	0.065725	3
NXPH2	-0.737106	0.0474481	-0.481664	0.0872091	3
OAT	0.390489	0.0048473	-0.159729	0.0482682	3
OLA1	0.328475	0.0703954	-0.198986	0.0812593	3
OLFM3	1.39169	0.0545707	-0.350623	0.0596965	3
OSBPL1A	0.39695	0.0207738	-0.128815	0.0644244	3
OTUB1	-0.716103	0.00705906	-0.203082	0.0321167	3
PAPSS1	0.361669	0.0447858	-0.212652	0.0409654	3
PDE1A	2.89153	0.025757	-0.299416	0.0954233	3
PDHB	0.153573	0.085848	-0.209772	0.081398	3
PDIK1L	-0.254992	0.0365496	-0.118485	0.0725598	3
PEBP1	-0.198388	0.0728805	-0.189292	0.0636013	3
PEX11B	-0.524592	0.0196426	-0.253124	0.0305298	3
PEX5	-0.365284	0.0547849	-0.170082	0.0464709	3
PFKM	-0.522076	0.00467986	-0.179947	0.071775	3
PFN2	-0.202069	0.0016851	-0.25955	0.066807	3
PGP	-0.417095	0.0165547	-0.186669	0.0906004	3
PIGK	0.226416	0.0243384	-0.113393	0.0990699	3
PNMA2	-0.154201	0.049427	-0.254496	0.0907216	3
POLDIP2	-0.263139	0.0794211	-0.101626	0.0979287	3
POLE3	-0.563865	0.070771	-0.108185	0.0949448	3
PORCN	-0.380213	0.0735476	-0.197972	0.0453069	3
PPP2R5B	-0.883347	0.00213713	-0.19716	0.0129087	3
PPP2R5D	-0.268285	0.0322029	-0.162277	0.0828657	3
PPP3CA	0.240088	0.0532719	-0.292045	0.0499165	3
PRKACB	-0.195001	0.00130145	-0.181859	0.0659135	3
PRKAR1A	1.59838	0.0671075	-0.193887	0.0338417	3
PTGES2	-0.502896	0.0221764	-0.166357	0.0969118	3
RAB11A	0.38361	0.0672214	-0.155984	0.0627192	3
RAB2A	0.801602	0.0425766	-0.120438	0.093089	3
REPS2	0.177429	0.0558293	-0.271925	0.035176	3
RNF187	-0.365245	0.0120595	-0.18773	0.071775	3
RNF215	-0.644739	0.00840016	-0.147965	0.0701657	3
ROGDI	-0.5878	0.00509937	-0.175746	0.0881669	3
RPP25	-0.700935	0.0380128	-0.187561	0.093995	3
RXRB	-0.508551	0.0221045	-0.161139	0.0355115	3
SAE1	0.114606	0.0244648	-0.194355	0.0394802	3
SCG5	-0.067205	0.085779	-0.31002	0.0599432	3
SERINC3	0.414643	0.00830133	-0.164421	0.0372496	3
SERPINI1	0.725045	0.0947412	-0.323387	0.0670551	3
SKP1	0.477722	0.0616611	-0.102596	0.0540401	3
SLC25A3	0.721965	0.0372933	-0.150915	0.0356782	3
SLC25A4	0.247174	0.0830933	-0.259532	0.0545552	3
SLC25A46	0.142285	0.0773575	-0.129905	0.0972384	3
SLC39A10	0.438526	0.0865781	-0.308656	0.0377717	3
SNX14	0.48547	0.0315847	-0.135626	0.0420209	3
STMN2	-0.430735	0.0138213	-0.33949	0.0627852	3
SV2B	-0.289798	0.0146821	-0.390803	0.0318632	3
SYP	-0.722571	0.00383699	-0.373431	0.0688084	3
SYT16	2.69963	0.00500388	-0.25949	0.0973582	3
TIMM17B	-1.05902	0.0667693	-0.165193	0.0705529	3
TMED3	0.273273	0.063471	-0.226904	0.0893139	3
TOMM40	-0.492371	0.00638911	-0.144045	0.0691078	3
TOPBP1	-0.25616	0.0997685	-0.155663	0.0230631	3
TRAPPC6B	0.845439	0.0773575	-0.161691	0.0798203	3
TRIM23	-0.121393	0.0880334	-0.179361	0.0617786	3
TRO	-0.687771	0.00450385	-0.207659	0.0806783	3
TSFM	0.35546	0.00502131	-0.136556	0.0998898	3
TUSC2	-0.445527	0.0486676	-0.16755	0.0887122	3
UBR3	0.289461	0.0415874	-0.141114	0.0373016	3
USF1	-0.27985	0.0743109	-0.164709	0.0424434	3
USP19	-0.550099	0.0456539	-0.135582	0.0312865	3
USP32	0.539593	0.0445863	-0.198127	0.0129087	3
VPS35	0.387411	0.0870473	-0.18711	0.0895413	3
WDR47	-0.189403	0.0426946	-0.246725	0.064397	3
ZFYVE27	-0.560838	0.00147857	-0.179376	0.0543846	3
ZNF711	0.317728	0.017625	-0.196466	0.0579396	3
ZYG11B	1.23551	0.0880514	-0.19449	0.0482682	3
AFG3L2	-0.238246	0.0380128	-0.162102	0.0463281	4
BLVRA	-0.421697	0.0647086	-0.168791	0.0718475	4
C11orf68	-0.967436	0.00642739	-0.154975	0.0809326	4
C6orf136	-0.942887	0.00911676	-0.180432	0.0430215	4
CABP1	-0.955555	0.0204128	-0.418226	0.0138837	4
CIDEA	-0.988086	0.0557189	-0.592522	0.0255477	4
CPLX1	-1.34209	0.0183197	-0.302982	0.0382273	4
DEPDC5	-0.65154	0.057149	-0.170994	0.0117842	4
FAM69A	1.8093	0.0704246	-0.202175	0.0292739	4
FAM73A	0.344719	0.069451	-0.201915	0.0117842	4
GDPD1	0.807554	0.069326	-0.244038	0.0283033	4
GGT7	-0.866933	0.00925359	-0.204242	0.0518919	4
GTDC1	0.391376	0.0632469	-0.125077	0.046095	4
KIAA0430	-0.363903	0.0727226	-0.174466	0.0599432	4
KIF1B	1.7722	0.0508877	-0.0854768	0.0638384	4
LIMK1	-1.01981	0.0224095	-0.179396	0.0665191	4
LPCAT4	-1.21673	0.00830889	-0.356694	0.0191418	4
NUP93	0.368295	0.00887441	-0.145685	0.064397	4
PEX14	-0.618041	0.0198226	-0.135594	0.0718475	4
PSMC2	0.267001	0.0908724	-0.138381	0.0450124	4
ROCK2	1.11621	0.0694535	-0.14169	0.0790848	4
STXBP1	-0.509492	0.00361675	-0.251496	0.0964859	4
SYT11	-0.223274	0.0247872	-0.160703	0.0368574	4
TBR1	-0.881861	0.0333814	-0.297776	0.0926563	4
TOX2	-0.74625	0.0247967	-0.232188	0.06276	4
UBLCP1	0.261743	0.0219024	-0.201519	0.0620346	4
FIS1	-0.261439	0.0918464	-0.213307	0.0401114	5
ALG13	1.05885	0.0143441	-0.100386	0.067556	7
C7orf26	-0.561362	0.00830133	-0.158425	0.0162981	7
HACL1	-0.688758	0.0438597	-0.173676	0.00970091	7
TNIP1	-0.505026	0.0325354	0.116168	0.078638	7
VPS52	-0.529002	0.00633898	-0.108693	0.0864493	7
ACAA2	0.483753	0.00397033	0.386653	0.0223947	9
ACO1	0.39356	0.0229841	0.157446	0.0410133	9
ADD3	0.735687	0.00130145	0.271371	0.0651488	9
AHCYL1	-0.311321	0.0742694	0.269024	0.066	9
AK3	0.239883	0.0364519	0.273734	0.0468562	9
ALDH9A1	0.295723	0.0479441	0.227844	0.0627275	9
AMOT	0.513516	0.0175452	0.273557	0.0463281	9
BMPR1A	0.64082	0.0039409	0.165268	0.0475546	9
CACHD1	1.40937	0.0115776	0.390128	0.0097061	9
CASP7	0.542463	0.051538	0.526779	0.035176	9
CD302	1.02301	0.00674016	0.241858	0.0328104	9
CD59	0.697083	0.00945988	0.284614	0.0274984	9
CDC42EP4	-0.916738	0.0662855	0.332948	0.043838	9
CGRRF1	0.484248	0.0718277	0.13991	0.0711275	9
CLU	0.895181	0.00549507	0.328611	0.0159698	9
CPNE3	0.21473	0.055653	0.328935	0.00981147	9
CYBRD1	1.37407	0.00611766	0.369129	0.0889458	9
DOCK7	0.547709	0.0626782	0.214971	0.0167406	9
DTNA	0.546418	0.00917986	0.243445	0.0507508	9
EDNRB	2.81704	0.0016851	0.486822	0.0839339	9
ELOVL2	1.13097	0.00363286	0.376885	0.0937013	9
EMX2	0.593563	0.00390664	0.397389	0.0417876	9
ENAH	0.369004	0.055653	0.254081	0.0270407	9
EZR	0.511809	0.0209419	0.419488	0.0269439	9
FAH	0.830208	0.0286026	0.388347	0.0129087	9
FEM1C	0.304668	0.097836	0.210548	0.0430215	9
FERMT2	1.53347	0.0120915	0.438367	0.0165794	9
FGD4	2.5126	0.00152456	0.253498	0.0160461	9
FGF2	0.333032	0.0150675	0.668813	0.0217276	9
GJA1	3.56003	0.00130145	0.667229	0.0192593	9
GLUD1	0.303791	0.0772694	0.267646	0.0626755	9
GNA13	0.546927	0.0116124	0.408791	0.0164313	9
GNG12	0.524651	0.00554671	0.62308	0.0101383	9
GOLIM4	1.51278	0.0199877	0.286076	0.0545552	9
GPC5	0.331319	0.0596152	0.393656	0.074782	9
GPR125	0.674454	0.00576305	0.311088	0.0638384	9
GPR137B	0.728454	0.020412	0.32302	0.0221351	9
HSDL2	0.24267	0.0599149	0.305652	0.0725598	9
IL6ST	0.960596	0.0476857	0.300617	0.0229485	9
ITPR2	0.94835	0.0278613	0.21549	0.055468	9
LAPTM4A	0.466418	0.00316218	0.197161	0.0366814	9
LGR4	0.723262	0.00239528	0.236684	0.0950799	9
LRIG1	0.506803	0.0354335	0.292137	0.0987624	9
LYPLAL1	1.57113	0.0362665	0.136617	0.0412573	9
MAP3K5	0.374118	0.0539876	0.136602	0.0822548	9
MAPKAPK3	-0.536134	0.0709525	0.377639	0.0321167	9
MCC	0.400757	0.0442106	0.330249	0.0253514	9
MERTK	0.597068	0.0271513	0.543923	0.00998678	9
MGST1	1.55631	0.0979715	0.675885	0.0129087	9
NEBL	0.272425	0.04661	0.202008	0.057456	9
NEK6	-0.420073	0.0864271	0.363273	0.0101383	9
NPAS3	0.522583	0.0505706	0.198874	0.0958681	9
NR2E1	0.507596	0.0118696	0.514073	0.0129087	9
NT5E	0.987573	0.0058395	0.288056	0.0789782	9
OPHN1	0.731996	0.0808808	0.169651	0.0471366	9
P4HA1	0.743525	0.0532924	0.44468	0.0269439	9
PALLD	0.652049	0.0718905	0.554528	0.0126245	9
PAX6	0.401877	0.0149748	0.349808	0.0825599	9
PDLIM3	0.655058	0.00390664	0.374723	0.0403685	9
PDLIM5	0.573538	0.0320584	0.456851	0.013	9
PITPNC1	0.802949	0.0772814	0.183298	0.055468	9
PLEKHG1	-0.601811	0.0904599	0.342156	0.0518919	9
PLSCR4	1.71403	0.0166709	0.485659	0.0433187	9
PPAP2B	0.653428	0.0112724	0.420387	0.0627192	9
PRDX6	0.399633	0.058796	0.234183	0.0543846	9
PTPRZ1	0.519217	0.0126953	0.328156	0.0300157	9
PTTG1IP	0.541136	0.0214881	0.395452	0.035176	9
RAMP1	0.962017	0.00874058	0.30478	0.0269439	9
RANBP3L	1.27897	0.0106513	0.524645	0.0596965	9
RGS20	0.867053	0.0318011	0.377173	0.0905699	9
RHOBTB3	-0.660503	0.0921273	0.417785	0.0433298	9
S1PR1	0.400404	0.00674001	0.525028	0.0202956	9
SDC2	0.911641	0.00611766	0.518291	0.0129087	9
SH3GLB1	0.594497	0.0420789	0.211466	0.0217276	9
SLC16A9	2.63191	0.00835953	0.585454	0.0269349	9
SLC1A3	0.419877	0.0266978	0.554333	0.0393644	9
SLC39A12	1.09082	0.0558259	0.520919	0.0811326	9
SLC4A4	0.847301	0.000833809	0.381929	0.0990442	9
SLC7A11	0.831479	0.00519701	0.594863	0.0226566	9
SLC7A2	1.37559	0.0334281	0.646963	0.0441448	9
SNX5	0.287239	0.0990176	0.123814	0.0599432	9
SOX6	0.396671	0.0550818	0.223403	0.0441482	9
SRI	0.291065	0.016131	0.233741	0.0280159	9
STOM	0.512041	0.0819468	0.510761	0.0328104	9
TGFB2	2.05618	0.00364947	0.615659	0.0113015	9
TMEM176B	0.76071	0.0235316	0.515498	0.0579396	9
TMEM47	2.27202	0.00731515	0.397495	0.0129087	9
TP53BP2	0.374479	0.0543095	0.413514	0.0360485	9
TRPS1	0.763732	0.00549507	0.327939	0.0129087	9
TSPAN6	0.612772	0.0203421	0.260444	0.0405672	9
UBE2L6	0.313933	0.0198449	0.231412	0.0553107	9
VIM	1.73129	0.0177488	0.774234	0.0234089	9
YAP1	1.14875	0.0016851	0.678012	0.0097061	9
ZNRF3	0.335986	0.0173265	0.270265	0.0637492	9
AARS	-0.509678	0.00254836	-0.142491	0.0871288	10
ABHD10	-0.598819	0.0350892	-0.131226	0.0765161	10
ABLIM2	-0.6572	0.0169333	-0.228912	0.0623089	10
ARFGEF2	-0.430058	0.00254836	-0.194041	0.016676	10
ASB13	-0.571456	0.0902317	-0.363154	0.0160436	10
AVPI1	-0.974021	0.0338878	-0.26143	0.0983227	10
BCAS3	-0.44069	0.0289586	-0.199399	0.0443416	10
C12orf10	-0.428386	0.0731271	-0.19197	0.016676	10
CACNA2D3	0.280604	0.0505706	-0.273886	0.0491721	10
CAMK2G	-0.587802	0.0182342	-0.236861	0.035176	10
CAMTA1	-0.360608	0.0940419	-0.214004	0.0411056	10
CCDC25	-0.5195	0.04229	-0.202115	0.00839846	10
CD99L2	-0.158915	0.0706318	-0.214779	0.016676	10
CHGA	-1.25662	0.0206185	-0.328355	0.032762	10
DDX24	-0.502415	0.0233162	-0.161036	0.0782403	10
DHX30	-0.521589	0.00635421	-0.122609	0.0801587	10
DNM1	-0.894691	0.00709338	-0.28442	0.0774751	10
DNM3	-0.525051	0.0513415	-0.161772	0.0269349	10
EIF5A2	-0.644628	0.0393204	-0.311662	0.022275	10
EXOC3	-0.541582	0.00830133	-0.125075	0.0952707	10
FARSA	-0.450389	0.0440457	-0.226282	0.030421	10
FXR2	-0.808044	0.0365496	-0.145369	0.0895413	10
GFRA2	-0.479758	0.0741195	-0.27343	0.0523495	10
GLS2	-0.878457	0.0345296	-0.272527	0.0321167	10
HECW1	-0.747039	0.00481231	-0.209056	0.0885082	10
IDH3G	-0.366204	0.0535266	-0.165342	0.0806783	10
MFN2	-0.159711	0.00991313	-0.157554	0.0394802	10
MPP1	-0.466411	0.0874337	-0.155644	0.0944167	10
MRAP2	0.533285	0.0619739	-0.326546	0.0433198	10
MYBBP1A	-0.861424	0.0131676	-0.124629	0.0839745	10
NAP1L2	-0.228265	0.0209419	-0.301062	0.058025	10
NDUFS2	-0.445918	0.0222503	-0.249733	0.0117842	10
NECAB1	2.85648	0.0240191	-0.295791	0.0194903	10
OGDH	-0.442714	0.0447858	-0.116412	0.0529784	10
PGBD4	1.16107	0.0236363	-0.189851	0.0707028	10
PIK3CB	1.96483	0.04239	-0.225416	0.0255477	10
PINK1	-0.401256	0.0541052	-0.164432	0.0765161	10
PRPF19	-0.474698	0.0851766	-0.209992	0.0434682	10
PRPF8	-0.523969	0.054161	-0.105525	0.0926563	10
SARS	-0.206443	0.0472826	-0.148138	0.0803723	10
SCN4B	-1.98362	0.0616448	-0.381614	0.0460158	10
SDHA	-0.31325	0.0237128	-0.175486	0.0164718	10
SENP2	-0.220729	0.0607638	-0.0999606	0.0674578	10
SH3GL2	-0.398512	0.00730014	-0.32635	0.0790848	10
SLC25A36	-0.774492	0.0103173	-0.14586	0.0165566	10
SPRYD3	-0.403169	0.00638957	-0.237199	0.0518919	10
SUPT16H	-0.501462	0.00400957	-0.119471	0.0639443	10
TBCC	-0.485938	0.0493672	-0.209594	0.0633698	10
TMEM177	-0.392638	0.067854	-0.225055	0.0388373	10
TMEM25	-0.433256	0.0767545	-0.208752	0.092257	10
TRIM37	0.687724	0.0680326	-0.362721	0.0129087	10
TSPAN5	0.708871	0.0304484	-0.143388	0.0491721	10
UQCRC2	0.371843	0.0262104	-0.12005	0.0842183	10
USO1	0.502518	0.0791693	-0.10083	0.0607371	10
USP5	-0.782482	0.00863049	-0.193568	0.0808023	10
VPS11	-0.394066	0.0466208	-0.218327	0.0126245	10
ZNF25	-0.332963	0.0379467	-0.273255	0.017212	10
SEPT9	-0.300714	0.0815352	0.107793	0.0620798	11
ACAD9	0.613506	0.0409378	-0.0977347	0.0623089	11
ACAT2	0.400343	0.0157555	-0.286352	0.0701657	11
ADAM17	1.03283	0.0128462	0.114551	0.0917318	11
ADM	-0.999692	0.0953209	0.657478	0.0993941	11
ADORA1	-1.24293	0.010651	-0.215588	0.0321205	11
AKAP13	0.524132	0.0925603	0.219667	0.0294484	11
ANKRD28	-0.254967	0.00891732	-0.13673	0.0481506	11
ANKS1A	-0.308709	0.0316438	-0.0883038	0.0952707	11
ANKS1B	0.55562	0.0803999	-0.13294	0.0647211	11
ARFGAP1	-0.477674	0.0839439	-0.0883081	0.0537743	11
ARID5B	-0.523517	0.0443363	0.180819	0.040773	11
ARIH2	-0.818713	0.01888	-0.146581	0.0270812	11
ARMC8	-0.374627	0.0567588	-0.100906	0.0609862	11
ATF1	0.42595	0.0310802	0.157973	0.0840038	11
BAG2	0.991543	0.0210569	0.184753	0.0665191	11
BDH1	-0.270822	0.0611087	-0.171895	0.078638	11
BIVM	-0.469243	0.0444854	-0.147786	0.0706837	11
C11orf83	-0.65206	0.0359227	0.197206	0.0366924	11
CALR	-0.233771	0.0302651	0.164319	0.0686108	11
CAPN2	0.388444	0.0262104	0.195885	0.0857832	11
CBL	0.242561	0.0505238	0.129052	0.0905589	11
CCDC136	-0.732493	0.00397033	-0.181094	0.068023	11
CDC25A	-0.73973	0.00636785	0.358056	0.0648989	11
CHCHD1	-0.213864	0.0124964	-0.144806	0.0753569	11
CHORDC1	1.38749	0.0955616	0.399673	0.059849	11
CLIP1	0.226106	0.0681404	0.136899	0.0954233	11
CMTM6	0.639408	0.0148798	0.340284	0.0329011	11
CPNE9	-1.43309	0.0260583	-0.309709	0.0771061	11
CREB1	1.61078	0.0266191	0.0808873	0.080723	11
CSE1L	0.578566	0.0224682	-0.121558	0.0912521	11
CSNK1A1	0.409302	0.0456539	0.0749757	0.0897737	11
CTR9	0.358298	0.0158426	0.0971279	0.0981311	11
DERL2	0.209094	0.00651796	0.103244	0.0895413	11
DHX36	0.340666	0.0986768	-0.10601	0.0859982	11
DOPEY2	-0.27767	0.0394845	-0.253389	0.02416	11
DYNLRB1	-0.242253	0.0630523	-0.142893	0.0990699	11
EDN3	1.72768	0.0403817	-0.678168	0.0129087	11
EGLN1	0.729474	0.00904387	0.0920096	0.0819244	11
EML1	0.298891	0.0260234	-0.162754	0.0969832	11
ENY2	0.130969	0.0269044	-0.122329	0.0305298	11
EPS15	-0.315997	0.0696702	-0.201035	0.0194903	11
ERLIN1	1.15609	0.00254836	0.141955	0.0495655	11
FAM57A	-0.26146	0.0774433	0.142754	0.095183	11
FAM63B	0.378388	0.0115776	0.105356	0.0790848	11
FAM76A	2.30808	0.0191739	-0.18056	0.0584458	11
FBXL15	-0.523776	0.0733007	-0.152403	0.0885082	11
FEZ1	0.359966	0.00635421	-0.181821	0.052425	11
FGFR1	-1.04019	0.0297743	0.205966	0.073265	11
FGL1	-2.24393	0.0073879	0.594765	0.035176	11
FKBP14	1.36037	0.00555991	0.309582	0.00889428	11
FSD1	-0.583011	0.0648185	-0.230949	0.0475546	11
FTH1	0.235264	0.0825632	0.285066	0.0518919	11
GADD45G	-0.981196	0.0176587	0.843706	0.016676	11
GLDC	0.393952	0.0570324	0.266615	0.0545552	11
GNAI1	-0.136023	0.0823634	-0.174469	0.0864369	11
GPC4	0.947694	0.0382672	0.327097	0.0154126	11
GSPT1	-0.229851	0.0313765	0.0729824	0.0933974	11
GTF2F2	0.860924	0.00739318	0.148525	0.0311305	11
GTF3C6	0.52394	0.0562404	0.203555	0.0165794	11
HLTF	1.52293	0.0749168	-0.170123	0.0547816	11
HS3ST4	-2.12175	0.00862555	-0.291202	0.0633698	11
HSPA5	0.40427	0.00730014	0.303837	0.0880422	11
HSPD1	0.163447	0.0458936	0.367468	0.0887122	11
ICA1	-0.420455	0.00568547	-0.249463	0.0330715	11
IDH1	0.367906	0.0332965	0.271717	0.0184636	11
IGFBP5	1.36554	0.00357393	0.335466	0.0311305	11
IGSF8	-0.462896	0.0354335	-0.286306	0.0413961	11
IL1RAPL1	0.340706	0.0424009	-0.194622	0.0533794	11
INTS10	-0.294898	0.00467986	-0.0907747	0.0701657	11
INTS12	0.293153	0.0312687	0.111519	0.0990699	11
INTS5	-0.481997	0.0554985	-0.147854	0.0872814	11
ITM2A	0.864108	0.0454514	-0.345107	0.0491721	11
LARP6	-0.256788	0.0929204	-0.260339	0.013	11
LIN7C	2.90337	0.0278617	0.098806	0.0646863	11
LMBRD1	0.186315	0.0702722	-0.137189	0.0305298	11
MAP3K12	-0.691814	0.054622	-0.159753	0.0671738	11
MAP3K2	0.875308	0.0684632	0.105136	0.0609862	11
MAP7D3	-0.821466	0.0577056	0.392656	0.0129087	11
METRNL	-0.635454	0.0165176	0.337669	0.0839339	11
MICAL2	-0.526511	0.0235316	-0.208436	0.0706837	11
MKNK2	-0.360136	0.0210453	0.383737	0.0366401	11
MPP2	-0.725753	0.0134281	-0.156198	0.072419	11
MPZL1	-0.581571	0.0451131	0.171314	0.0463281	11
MSX1	1.3623	0.07107	0.431301	0.052425	11
MXD1	-0.354794	0.0206204	0.24463	0.0338417	11
MYRIP	0.295414	0.0830404	-0.1556	0.0963325	11
NANOS1	-0.261002	0.0862541	0.191934	0.0529784	11
NDUFA10	0.430863	0.0221983	-0.108403	0.0784779	11
NHS	0.739936	0.0887908	0.28538	0.0197311	11
NSUN5	-0.293561	0.0421524	-0.115703	0.0936369	11
NXPH3	-1.05719	0.0186611	-0.404874	0.0297529	11
OSBPL11	0.321265	0.0301281	0.230434	0.0325128	11
OSTF1	0.426279	0.00722767	-0.178753	0.0652562	11
OTUD4	0.345108	0.0332162	0.164987	0.0366401	11
P4HA2	0.880263	0.0918516	0.334882	0.0718475	11
PAPOLA	2.21228	0.0635291	0.170938	0.0410133	11
PARD6G	0.98524	0.069025	0.43165	0.0754788	11
PCDHB10	0.357634	0.0215388	-0.267616	0.0366814	11
PCP4	-1.35078	0.0144881	-0.401796	0.0552688	11
PDE4DIP	-0.287102	0.0703886	0.176831	0.0416542	11
PHYHIPL	0.398861	0.0865508	-0.181158	0.0798203	11
PKN1	-0.96069	0.00390382	0.175388	0.0929865	11
PLEKHF2	0.80493	0.00424686	0.34306	0.0274984	11
PM20D2	0.484426	0.0184239	0.184286	0.0301889	11
POFUT2	-0.287839	0.0891016	0.131616	0.0927248	11
PPARGC1B	-0.382952	0.0941092	-0.177755	0.0804655	11
PPOX	-0.399771	0.0684052	-0.201995	0.0455783	11
PPP4C	-0.434317	0.0916847	0.112522	0.0707028	11
PPP4R2	1.25125	0.0253227	0.121796	0.0949448	11
PRKX	0.564879	0.0371457	0.322785	0.071775	11
PROS1	1.85607	0.00357393	0.346333	0.0353282	11
PSMD7	-0.239334	0.0991678	-0.186005	0.00970091	11
PTDSS2	-0.212127	0.0382113	0.146249	0.0779197	11
PTPN13	1.18927	0.0117124	0.271137	0.0255477	11
PTPRD	-0.468016	0.0127293	-0.256103	0.0126245	11
RBBP4	-0.196715	0.00731515	-0.0580203	0.0923473	11
RFNG	-0.673508	0.00726893	0.169003	0.0269439	11
RFX2	-0.279425	0.0881232	0.238613	0.0417876	11
RMND5B	-0.203798	0.0557378	-0.117124	0.0487973	11
RPN2	0.226739	0.068157	0.132985	0.0459422	11
RPRD1B	-0.462348	0.0115776	0.0918188	0.0599432	11
RWDD2B	0.13579	0.0743109	-0.248785	0.0841869	11
SEC61A1	-0.388495	0.0329294	0.237769	0.0259777	11
SECISBP2	-0.432856	0.0540997	-0.10941	0.0618392	11
SERBP1	0.631325	0.0079709	0.091287	0.0626645	11
SESN2	-1.17219	0.0364694	0.337481	0.0366924	11
SH3GLB2	-0.598063	0.00343785	-0.169141	0.0645144	11
SHMT2	-0.328471	0.0210453	0.248596	0.0555475	11
SLC24A6	0.319451	0.0279068	0.261232	0.0688084	11
SNRPG	0.175974	0.0968703	0.193698	0.0255477	11
SPATA7	-0.145295	0.0773575	-0.136799	0.0954233	11
SPR	0.178431	0.0813582	0.428197	0.0623089	11
SYT12	-1.23523	0.00674001	-0.357962	0.0321167	11
TBC1D7	-0.283613	0.0303129	-0.209224	0.0492759	11
TBP	-0.141481	0.0457375	-0.0894293	0.0665191	11
THOC5	-0.48937	0.00953921	-0.0786877	0.0881669	11
TLE1	0.715649	0.0941092	0.199914	0.0424434	11
TMED10	0.31831	0.0604499	0.15396	0.041827	11
TMEM17	1.04583	0.00357393	-0.186836	0.076503	11
TMEM55A	0.270168	0.0295479	-0.148528	0.0509	11
TMEM55B	-0.81241	0.00998725	-0.135134	0.0678916	11
TMOD3	0.738067	0.00708506	0.20234	0.0255477	11
TNFRSF11B	3.32937	0.00601188	0.819241	0.016676	11
TNFSF10	1.50718	0.0137462	-0.444206	0.0809547	11
TNPO1	0.326841	0.0384704	0.125331	0.0548855	11
TPD52L2	-0.712772	0.0229314	0.129616	0.0321167	11
TPT1	0.134207	0.00261358	0.150969	0.0819292	11
TRABD	-0.428688	0.0804986	0.151475	0.0634058	11
TRAPPC9	-0.321337	0.0700615	-0.147144	0.0594641	11
TRIM25	0.742751	0.00619322	0.259131	0.0410133	11
TRIM3	-0.522104	0.0170688	-0.181894	0.0437824	11
TTC13	-0.180165	0.0943933	-0.149677	0.0750537	11
TTC19	0.513352	0.00536824	-0.164857	0.0347923	11
TTLL7	1.41597	0.036871	-0.205805	0.0236369	11
TUBGCP3	-0.23761	0.013486	-0.126131	0.0552999	11
TXLNA	-0.972745	0.00482261	0.128453	0.0364635	11
TXNL4B	-0.359159	0.012522	0.2243	0.0459422	11
UBE2J2	-0.237934	0.0203421	0.0817252	0.0677376	11
WBP5	0.224304	0.042447	0.429307	0.035176	11
XPO1	0.513725	0.0791205	0.178004	0.0463281	11
YBX1	0.465903	0.0486676	0.269738	0.05318	11
ZBTB10	0.978452	0.0167824	0.150576	0.0454839	11
ZFP14	0.794262	0.0285455	-0.158165	0.0877913	11
ZNF143	0.373326	0.0532719	0.124282	0.0641608	11
ZNF18	-1.03408	0.0262104	-0.151968	0.0434925	11
ZNF540	-0.227	0.0523071	-0.193961	0.0993139	11
ZNF579	-0.326221	0.0371457	0.177153	0.0475546	11
C12orf23	0.657077	0.0130962	0.153159	0.0545353	12
CANX	-0.131827	0.0438597	0.0904391	0.0475546	12
CRK	1.72313	0.03683	0.0943202	0.0989355	12
ZNF133	-0.934967	0.0205421	-0.10639	0.0952707	13
IFT74	1.09948	0.0285623	0.115361	0.057456	14
PDLIM7	-0.770915	0.0584395	0.288078	0.0761182	14
AFF1	0.3931	0.0483709	0.242588	0.0491721	15
ANXA5	1.37472	0.0718357	0.344874	0.0894202	15
CBFB	0.870034	0.0221356	0.396809	0.0246536	15
DNAJC3	1.13138	0.047163	0.223175	0.0328104	15
G3BP1	0.733275	0.0118374	0.131377	0.0961406	15
HDAC1	0.527647	0.0319014	0.255035	0.0573407	15
ITGB8	0.435654	0.0946604	0.257798	0.0605606	15
LRRC58	0.409682	0.0303129	0.138927	0.0837428	15
LTBP1	1.72852	0.00568547	0.419143	0.056937	15
NFE2L2	0.364149	0.00705988	0.312678	0.0545552	15
PIGA	-0.986238	0.00343785	0.309804	0.0926607	15
SERPINA3	-2.90977	0.0356056	1.68398	0.0954233	15
SLC35F5	0.873122	0.00316218	0.141461	0.0523759	15
VAMP5	1.07926	0.0528024	0.428268	0.0526411	15
MARCH6	2.40356	0.0898448	-0.106362	0.0853154	16
ARMC1	0.190474	0.0281762	-0.105969	0.0475546	16
ASB8	-0.234283	0.0218259	-0.153047	0.0107894	16
ATP1A1	-0.259264	0.0615467	-0.352936	0.0192593	16
ATP2B1	0.334281	0.0627854	-0.324602	0.0434682	16
ATP6V0A1	-0.669315	0.00291793	-0.135444	0.0892129	16
B4GALT6	0.698575	0.045429	-0.248637	0.058525	16
BBS7	0.882561	0.0529356	-0.205542	0.0347923	16
C16orf45	-0.44829	0.00853156	-0.224372	0.042121	16
CELSR2	-0.636941	0.00691535	-0.168217	0.0497804	16
CISD1	-0.181768	0.0448988	-0.18704	0.056937	16
CKAP5	-0.310119	0.00709338	-0.11925	0.0492759	16
CLEC2L	-0.684843	0.0705532	-0.424389	0.0126245	16
CLSTN1	-0.398715	0.0113687	-0.211598	0.0818492	16
CLSTN3	-0.442356	0.0204552	-0.302607	0.0474697	16
CNNM1	-1.17335	0.00130145	-0.256214	0.0717683	16
CNTNAP1	-0.492593	0.0683488	-0.295638	0.0328104	16
DCTN1	-0.541323	0.0433342	-0.183908	0.0459422	16
DCTN2	-0.178302	0.0487367	-0.197288	0.0183398	16
DIRAS1	-1.0863	0.00355613	-0.322939	0.0305298	16
DOCK3	-0.217282	0.0249234	-0.239099	0.0433198	16
DYNC1I1	0.243623	0.0454514	-0.323773	0.0410133	16
ELOVL4	-0.504574	0.0192111	-0.237212	0.0737221	16
EPHB6	-0.805951	0.0214849	-0.195921	0.0893208	16
FAM3C	0.295882	0.0235316	-0.225933	0.0837889	16
GDI1	-0.369707	0.0127293	-0.201566	0.0609743	16
GLT1D1	-0.525116	0.0164394	-0.198787	0.0927248	16
GNB5	0.302401	0.010673	-0.200048	0.0707959	16
GOT2	-0.24852	0.0944771	-0.184335	0.062274	16
GPR158	-0.364879	0.038485	-0.336989	0.0257992	16
GSK3B	-0.559486	0.0112443	-0.168031	0.064397	16
HSPA12A	-0.381387	0.0349232	-0.249558	0.0529784	16
KATNAL1	0.702498	0.0128267	-0.0921699	0.0575195	16
KIAA0368	-0.225112	0.0204465	-0.11809	0.0329199	16
LCMT1	-0.24894	0.0825632	-0.187657	0.0194903	16
LYNX1	-0.590901	0.0287979	-0.255216	0.0274984	16
MADD	-0.34106	0.0271513	-0.179122	0.0701657	16
METAP1	0.239118	0.0120595	-0.160635	0.0968282	16
MLF2	-0.375298	0.0214944	-0.193261	0.0551104	16
MYO5A	2.22716	0.0173265	-0.196902	0.0887122	16
NCALD	-0.529356	0.0440186	-0.452565	0.0164718	16
NMNAT2	-0.442694	0.047458	-0.237702	0.0983227	16
NRD1	-0.220946	0.0579979	-0.0970882	0.0681367	16
NSF	-0.204602	0.036251	-0.343006	0.062274	16
PEF1	-0.33806	0.054622	-0.133038	0.0579396	16
PLCB1	1.89603	0.0566528	-0.322496	0.0234089	16
PPME1	-0.717978	0.00502131	-0.185165	0.0598286	16
PPP2R1A	-0.370772	0.00730014	-0.200038	0.0396251	16
PRKCE	-0.257359	0.0417735	-0.313103	0.0159698	16
PRPS1	0.311275	0.098584	-0.200513	0.0418857	16
PSMD1	-0.2615	0.0251507	-0.149746	0.0623089	16
SCAMP5	-0.846397	0.0192111	-0.202848	0.0672721	16
SEZ6L2	-1.05957	0.00731515	-0.326757	0.0458162	16
SLC22A17	-0.871718	0.00261358	-0.231104	0.0681817	16
SLC45A1	-1.10461	0.00917986	-0.275264	0.0137776	16
SMAP2	-0.451613	0.0081185	-0.185321	0.0980284	16
STAU2	0.291391	0.0088838	-0.172258	0.0462376	16
STRBP	-0.292022	0.0229836	-0.256379	0.0329199	16
SULT4A1	-0.389154	0.0224682	-0.36924	0.0410133	16
SV2A	-0.610875	0.0491364	-0.234056	0.0717315	16
SYNGR1	-0.579131	0.0137275	-0.177817	0.0952707	16
UBE2V2	0.414126	0.0421971	-0.148494	0.0949448	16
UCHL5	-0.292417	0.0171357	-0.20007	0.0129087	16
VPS36	0.999534	0.010241	-0.217712	0.017505	16
WBSCR17	-0.732207	0.0276972	-0.204881	0.0961542	16
CACNB1	-0.327196	0.0233464	-0.218412	0.087624	17
CORO2B	-0.564553	0.0260325	-0.183595	0.043838	17
FBXW2	0.550781	0.0505706	-0.104277	0.0959239	17
KIAA1217	-0.489147	0.0226285	-0.184659	0.0837889	17
MANSC1	0.431157	0.0124437	-0.258266	0.0519321	17
RAB3A	-0.87943	0.00743514	-0.331135	0.0927248	17
RPH3A	1.41712	0.0221356	-0.35793	0.0560849	17
SYT3	-0.69764	0.065907	-0.315102	0.013624	17
TNFRSF21	-0.230214	0.0918464	-0.150476	0.0792274	17
TUBG2	-0.376537	0.0199731	-0.216639	0.0887122	17
ABCC4	1.10016	0.0282328	0.240705	0.083794	18
CTSC	2.69991	0.00561203	0.56395	0.0301889	18
IQGAP2	1.15801	0.020412	0.413821	0.0638384	18
LCP1	0.669894	0.0320503	0.703273	0.0460251	18
LHFPL2	0.586715	0.01934	0.341621	0.0595857	18
ANXA2	1.29854	0.0147435	0.788654	0.0579396	19
BST2	1.14509	0.00813792	0.478185	0.0954233	19
CASP4	0.602909	0.00702854	0.641577	0.0518919	19
CD58	0.686732	0.046863	0.496165	0.0328104	19
CD99	1.20019	0.0156184	0.512703	0.0333481	19
CHSY1	0.305533	0.071784	0.304634	0.0230631	19
CLIC1	1.41328	0.032444	0.557298	0.0883837	19
DSE	1.04421	0.00316218	0.440099	0.0164313	19
FNDC3B	0.254108	0.0481404	0.362755	0.0229618	19
IFI16	1.16161	0.0016851	0.54761	0.0430215	19
LAP3	0.355131	0.0204552	0.259022	0.0877913	19
LIMS1	1.6113	0.0642452	0.450476	0.050047	19
LRP10	0.813543	0.0175926	0.382526	0.0707028	19
LYN	0.856733	0.0235316	0.521701	0.0426319	19
NAMPT	-0.351145	0.0934719	0.389587	0.0766956	19
NMI	0.866464	0.0169695	0.500523	0.0746859	19
PIM1	-1.03416	0.0599149	0.386123	0.0972236	19
RAB13	0.259437	0.0302651	0.618478	0.0154093	19
RAB7L1	0.524182	0.019652	0.315269	0.0129087	19
RAP1B	0.517459	0.0762106	0.223058	0.0518919	19
ROCK1	0.381816	0.0189645	0.170836	0.0674578	19
S100A10	1.30408	0.00362706	0.657051	0.0328104	19
SERPINH1	1.25409	0.0214944	0.927958	0.0601799	19
SHC1	0.61043	0.0438597	0.263487	0.0441309	19
SLC16A3	-0.67266	0.0293442	0.574631	0.0328104	19
SRGN	1.60382	0.00506084	0.679482	0.0732347	19
ZC3HAV1	0.740799	0.0110772	0.698971	0.00839846	19
ZNF217	0.934933	0.0360229	0.462939	0.0274984	19
ACOX1	-0.458943	0.0878941	0.113695	0.0995708	20
ADH5	0.513087	0.0142708	0.103097	0.0907216	20
CADM1	0.371657	0.0278374	0.230967	0.035176	20
CREM	1.06668	0.0545276	0.22719	0.0752971	20
FABP7	0.876727	0.0252353	0.259176	0.0651906	20
FAM171B	3.19384	0.0349627	0.179193	0.0584458	20
FAM184A	-0.594665	0.0649682	0.208205	0.0840038	20
FARP1	-0.473048	0.0378824	0.166088	0.0509262	20
FNDC3A	0.317555	0.0743109	0.1547	0.0450124	20
FZD1	1.42868	0.00499669	0.528688	0.00970091	20
GABRA2	0.780528	0.00428558	0.233758	0.0328104	20
KLF5	1.34205	0.00797289	0.345562	0.0463281	20
LRCH2	0.575394	0.0910339	0.105373	0.0871288	20
LYPD1	0.798958	0.0289586	0.448003	0.0414683	20
PDIA6	0.83646	0.0221764	0.16099	0.0647433	20
PHLDA1	-0.383468	0.0330925	0.206472	0.035176	20
RB1	0.482152	0.0112724	0.115499	0.0790848	20
RRAGD	0.29589	0.0919015	0.119744	0.0960279	20
SAMD8	1.62033	0.0282136	0.0937915	0.0330715	20
SOX4	0.676024	0.0339812	0.360732	0.0887043	20
SPRED1	0.527339	0.0653849	0.221417	0.042047	20
SYT17	1.16077	0.0487367	0.264053	0.0328104	20
VGLL4	-0.296721	0.0610242	0.165541	0.0683676	20
RAB8B	0.317764	0.0124875	0.167259	0.0113015	21
TSEN34	-0.158683	0.073301	0.136068	0.0769736	21
TXNRD1	0.32531	0.0204165	0.297482	0.0443416	21
XPOT	0.195813	0.0801155	0.0716299	0.0900258	21
YIPF6	0.323057	0.0157167	0.12915	0.0701657	21
MCOLN1	-0.417361	0.0975446	-0.193307	0.0825599	22
ME1	0.783782	0.0189023	0.22436	0.0333481	22
ME2	0.441634	0.0505706	0.0920678	0.0660455	22
INTS4	0.268513	0.0302513	0.0682664	0.0745885	23
NT5C2	0.381704	0.0410849	0.159664	0.0286125	23
STXBP4	1.0277	0.0717427	0.24927	0.0325296	23
TRIM4	-0.641944	0.0299633	0.183616	0.0425065	23
ASTN2	-0.968189	0.00638957	-0.124756	0.064397	24
C15orf39	-0.942186	0.00709852	0.240837	0.0716604	24
C3orf62	-0.407017	0.0208695	0.178278	0.0338954	24
ELMO1	-0.582755	0.00705988	-0.212349	0.0596828	24
HNRNPU	0.721698	0.0710003	0.121721	0.0834529	24
HSP90B1	0.267369	0.0602274	0.220777	0.0834529	24
PKNOX1	-0.477105	0.0540997	0.280984	0.0194903	24
PRPF38A	0.379094	0.0878462	0.16701	0.0641325	24
USP42	-0.239251	0.0271598	0.116775	0.0296856	24
ARL6	0.72576	0.0372087	-0.213009	0.0439707	25
CAMK4	0.749563	0.0654073	-0.340547	0.0432149	25
CRMP1	-0.41032	0.0293377	-0.200246	0.0834529	25
DHDDS	-0.350918	0.0434405	-0.109587	0.0833932	25
GRIN2A	0.623479	0.0525049	-0.281446	0.0466235	25
KCNF1	-0.448807	0.0813983	-0.25897	0.0718536	25
MPPED2	0.4712	0.0393839	-0.203023	0.0455783	25
NPY5R	0.431045	0.0802776	-0.312909	0.0839339	25
NRXN3	-0.277786	0.0809894	-0.254209	0.0462376	25
PAK7	0.361653	0.0683489	-0.278436	0.059849	25
SGTB	1.22784	0.0615467	-0.225329	0.057456	25
SRD5A1	-0.499773	0.0103173	-0.200165	0.0529382	25
TATDN2	-0.769641	0.00945059	-0.161002	0.0864346	25
TBRG1	0.398517	0.0969177	-0.179322	0.0388364	25
VIP	0.420894	0.0131653	-0.466669	0.0883837	25

## Sheet: Suppl.Data 1
Supplementary Data 1
List of examined genes in gene chip analysis of VPA-exposed marmosets and expression of corresponding genes from human ASD data (Parikshak et al. [2016]).
