# Supplementary material for: Altered projection-specific synaptic remodeling and its modification by oxytocin in an idiopathic autism marmoset model
Source: Commun Biol. 2024 May 27;7:642. doi: 10.1038/s42003-024-06345-9 (PMC11130163; doi:10.1038/s42003-024-06345-9)
Supplement: Supplementary file 5 — Supplementary Data 2 [file 42003_2024_6345_MOESM5_ESM.xlsx]

## Sheet: Neuron
Ingenuity Canonical Pathways	-log(p-value)	Ratio	z-score	Molecules		#NUM!: z-score not available
GABA Receptor Signaling	7.19	0.0763	#NUM!	ADCY2,DNM1,GABRA2,GABRB1,GNAL,GNB5,GNG3,NSF,SLC32A1,SLC6A1
Synaptogenesis Signaling Pathway	6.9	0.0449	0.832	ADCY2,CALM1 (includes others),CDH13,GRIA4,LRRTM2,MAP1B,NSF,PRKCE,RAB3A,RASD2,STXBP1,SYN1,SYT16,SYT17
Glutamate Receptor Signaling	4.96	0.0909	#NUM!	CALM1 (includes others),GNB5,GNG3,GRIA4,HOMER2,SLC17A7
Apelin Endothelial Signaling Pathway	4.95	0.0576	-0.447	ADCY2,CALM1 (includes others),GNAL,GNB5,GNG3,PLCB4,PRKCE,RASD2
CREB Signaling in Neurons	4.82	0.0266	1.387	ADCY2,ADGRB3,CALM1 (includes others),CHRM3,CNR1,FZD3,GNAL,GNB5,GNG3,GPR158,GPR83,GRIA4,IGF1,PLCB4,PRKCE,RASD2
α-Adrenergic Signaling	4.78	0.066	#NUM!	ADCY2,CALM1 (includes others),GNAL,GNB5,GNG3,PRKCE,RASD2
Endocannabinoid Developing Neuron Pathway	4.36	0.0569	1	ADCY2,CNR1,GNAL,GNB5,GNG3,RASD2,STMN2
Role of NFAT in Cardiac Hypertrophy	4.31	0.0409	0	ADCY2,CALM1 (includes others),CAMK1G,GNB5,GNG3,IGF1,PLCB4,PRKCE,RASD2
Opioid Signaling Pathway	4.29	0.0362	-0.378	ADCY2,CALM1 (includes others),CAMK1G,GNAL,GNB5,GNG3,PDE1B,PRKCE,RASD2,RGS12
fMLP Signaling in Neutrophils	4.19	0.0534	#NUM!	CALM1 (includes others),GNAL,GNB5,GNG3,PLCB4,PRKCE,RASD2
CCR3 Signaling in Eosinophils	4.1	0.0519	#NUM!	CALM1 (includes others),GNAL,GNB5,GNG3,PLCB4,PRKCE,RASD2
Gαi Signaling	4.04	0.0507	#NUM!	ADCY2,CNR1,GNAL,GNB5,GNG3,RASD2,RGS12
Endocannabinoid Neuronal Synapse Pathway	3.87	0.0476	1.342	ADCY2,CNR1,GNAL,GNB5,GNG3,GRIA4,PLCB4
Sperm Motility	3.84	0.0354	-0.447	CALM1 (includes others),GNAL,GNB5,GNG3,GUCY1A2,KIT,PDE1B,PLCB4,PRKCE
Thrombin Signaling	3.68	0.0381	-1	ADCY2,CAMK1G,GNAL,GNB5,GNG3,PLCB4,PRKCE,RASD2
Protein Kinase A Signaling	3.58	0.0274	0.333	ADCY2,CALM1 (includes others),GNB5,GNG3,PDE1B,PLCB4,PRKCE,PTPN5,PTPRD,PTPRN,YWHAG
G-Protein Coupled Receptor Signaling	3.57	0.0326	#NUM!	ADCY2,CHRM3,CNR1,GNAL,PDE1B,PLCB4,PRKCE,RASD2,RGS12
CXCR4 Signaling	3.53	0.0419	#NUM!	ADCY2,GNAL,GNB5,GNG3,PLCB4,PRKCE,RASD2
Gαq Signaling	3.49	0.0412	0	CALM1 (includes others),CHRM3,GNAL,GNB5,GNG3,PLCB4,PRKCE
Gαs Signaling	3.49	0.0496	#NUM!	ADCY2,CHRM3,CNR1,GNAL,GNB5,GNG3
G Protein Signaling Mediated by Tubby	3.46	0.0909	#NUM!	GNAL,GNB5,GNG3,PLCB4
cAMP-mediated signaling	3.43	0.0349	0.707	ADCY2,CALM1 (includes others),CAMK1G,CHRM3,CNR1,GNAL,PDE1B,RGS12
G Beta Gamma Signaling	3.34	0.0465	0	ADCY2,GNAL,GNB5,GNG3,PRKCE,RASD2
P2Y Purigenic Receptor Signaling Pathway	3.34	0.0465	#NUM!	ADCY2,GNB5,GNG3,PLCB4,PRKCE,RASD2
GNRH Signaling	3.22	0.0372	#NUM!	ADCY2,CALM1 (includes others),GNB5,GNG3,PLCB4,PRKCE,RASD2
Breast Cancer Regulation by Stathmin1	3.21	0.022	1.508	ADGRB3,CAMK1G,CHRM3,CNR1,FZD3,GNB5,GNG3,GPR158,GPR83,IGF1,PLCB4,PRKCE,RASD2
Synaptic Long Term Depression	3.14	0.0361	1.633	GNAL,GRIA4,GUCY1A2,IGF1,PLCB4,PRKCE,RASD2
Gap Junction Signaling	3.09	0.0354	#NUM!	ADCY2,CCN3,GRIA4,GUCY1A2,PLCB4,PRKCE,RASD2
Cardiac Hypertrophy Signaling	3.09	0.031	1	ADCY2,CALM1 (includes others),GNAL,GNB5,GNG3,IGF1,PLCB4,RASD2
Cardiac Hypertrophy Signaling (Enhanced)	3.06	0.0223	-0.333	ADCY2,CALM1 (includes others),FZD3,GNB5,GNG3,IGF1,INPP5F,PDE1B,PLCB4,PRKCE,RASD2,WNT10B
Relaxin Signaling	2.95	0.0392	#NUM!	ADCY2,GNAL,GNB5,GNG3,GUCY1A2,PDE1B
IGF-1 Signaling	2.92	0.0481	#NUM!	CCN3,IGF1,IGFBP5,RASD2,YWHAG
Huntington's Disease Signaling	2.85	0.0285	#NUM!	DNM1,GNB5,GNG3,IGF1,NSF,PLCB4,PRKCE,RPH3A
Glioma Signaling	2.59	0.0403	-1	CALM1 (includes others),CAMK1G,IGF1,PRKCE,RASD2
Antiproliferative Role of Somatostatin Receptor 2	2.55	0.0519	#NUM!	GNB5,GNG3,GUCY1A2,RASD2
Synaptic Long Term Potentiation	2.51	0.0388	0	CALM1 (includes others),GRIA4,PLCB4,PRKCE,RASD2
Chemokine Signaling	2.49	0.05	#NUM!	CALM1 (includes others),CAMK1G,PLCB4,RASD2
Endothelin-1 Signaling	2.46	0.0314	-0.447	ADCY2,GNAL,GUCY1A2,PLCB4,PRKCE,RASD2
Clathrin-mediated Endocytosis Signaling	2.44	0.0311	#NUM!	AMPH,AP1S2,DNM1,IGF1,SH3GL2,SNAP91
Colorectal Cancer Metastasis Signaling	2.34	0.026	#NUM!	ADCY2,FZD3,GNAL,GNB5,GNG3,RASD2,WNT10B
Axonal Guidance Signaling	2.27	0.0198	#NUM!	FZD3,GNAL,GNB5,GNG3,IGF1,PLCB4,PRKCE,RASD2,ROBO1,WNT10B
nNOS Signaling in Neurons	2.26	0.0638	#NUM!	CALM1 (includes others),NOS1AP,PRKCE
Cellular Effects of Sildenafil (Viagra)	2.25	0.0336	#NUM!	ADCY2,CALM1 (includes others),GUCY1A2,PDE1B,PLCB4
Corticotropin Releasing Hormone Signaling	2.25	0.0336	1	ADCY2,CALM1 (includes others),CNR1,GUCY1A2,PRKCE
IL-1 Signaling	2.24	0.0426	#NUM!	ADCY2,GNAL,GNB5,GNG3
Apelin Muscle Signaling Pathway	2.24	0.0625	#NUM!	GNAL,GNB5,GNG3
Molecular Mechanisms of Cancer	2.15	0.0202	#NUM!	ADCY2,FZD3,GNAL,GNB5,GNG3,PLCB4,PRKCE,RASD2,WNT10B
Neuropathic Pain Signaling In Dorsal Horn Neurons	2.13	0.0396	0	CAMK1G,GRIA4,PLCB4,PRKCE
eNOS Signaling	2.13	0.0314	0.447	ADCY2,CALM1 (includes others),CHRM3,GUCY1A2,PRKCE
Asparagine Biosynthesis I	2.12	1	#NUM!	ASNS
Virus Entry via Endocytic Pathways	2.09	0.0385	#NUM!	AP1S2,DNM1,PRKCE,RASD2
Aldosterone Signaling in Epithelial Cells	2.08	0.0305	#NUM!	DNAJC12,HSPA12A,KCNMA1,PLCB4,PRKCE
Human Embryonic Stem Cell Pluripotency	2.06	0.0301	#NUM!	FZD3,GNAL,GNB5,GNG3,WNT10B
Androgen Signaling	2.02	0.0296	#NUM!	CALM1 (includes others),GNAL,GNB5,GNG3,PRKCE
Glioblastoma Multiforme Signaling	2	0.0292	1	FZD3,IGF1,PLCB4,RASD2,WNT10B
AMPK Signaling	1.97	0.0248	#NUM!	CHRM3,GNAL,GNB5,GNG3,PPM1E,RAB3A
Cardiac β-adrenergic Signaling	1.97	0.0287	#NUM!	ADCY2,GNAL,GNB5,GNG3,PDE1B
GPCR-Mediated Nutrient Sensing in Enteroendocrine Cells	1.92	0.0345	0	ADCY2,GNG3,PLCB4,PRKCE
Estrogen Receptor Signaling	1.91	0.0198	0.816	ADCY2,GNAL,GNB5,GNG3,IGF1,PLCB4,PRKCE,RASD2
Role of Macrophages, Fibroblasts and Endothelial Cells in Rheumatoid Arthritis	1.91	0.0215	#NUM!	CALM1 (includes others),FZD3,IL1RAPL1,PLCB4,PRKCE,RASD2,WNT10B
Dopamine-DARPP32 Feedback in cAMP Signaling	1.9	0.0276	0.447	ADCY2,CALM1 (includes others),GUCY1A2,PLCB4,PRKCE
Nitric Oxide Signaling in the Cardiovascular System	1.89	0.0336	-1	CALM1 (includes others),GUCY1A2,PDE1B,PRKCE
PPARα/RXRα Activation	1.79	0.0259	#NUM!	ADCY2,CHD5,IL1RAPL1,PLCB4,RASD2
14-3-3-mediated Signaling	1.79	0.0315	#NUM!	PLCB4,PRKCE,RASD2,YWHAG
Heparan Sulfate Biosynthesis (Late Stages)	1.77	0.0423	#NUM!	HS6ST3,PPME1,SULT4A1
Melatonin Signaling	1.76	0.0417	#NUM!	CALM1 (includes others),PLCB4,PRKCE
Ephrin B Signaling	1.76	0.0417	#NUM!	GNAL,GNB5,GNG3
GPCR-Mediated Integration of Enteroendocrine Signaling Exemplified by an L Cell	1.74	0.0411	#NUM!	ADCY2,PLCB4,VIP
Adrenomedullin signaling pathway	1.74	0.0251	1	ADCY2,CALM1 (includes others),GUCY1A2,PLCB4,RASD2
p70S6K Signaling	1.74	0.0303	#NUM!	PLCB4,PRKCE,RASD2,YWHAG
VDR/RXR Activation	1.67	0.0385	#NUM!	CALB1,IGFBP5,PRKCE
Heparan Sulfate Biosynthesis	1.67	0.0385	#NUM!	HS6ST3,PPME1,SULT4A1
IL-8 Signaling	1.65	0.0237	#NUM!	GNAL,GNB5,GNG3,PRKCE,RASD2
Prolactin Signaling	1.56	0.0349	#NUM!	KCNMA1,PRKCE,RASD2
Factors Promoting Cardiogenesis in Vertebrates	1.55	0.0265	0	FZD3,PLCB4,PRKCE,WNT10B
Role of Osteoblasts, Osteoclasts and Chondrocytes in Rheumatoid Arthritis	1.55	0.0223	#NUM!	CALM1 (includes others),FZD3,IGF1,IL1RAPL1,WNT10B
Fcγ Receptor-mediated Phagocytosis in Macrophages and Monocytes	1.46	0.0319	#NUM!	DGKB,MYO5A,PRKCE
Melanocyte Development and Pigmentation Signaling	1.46	0.0319	#NUM!	ADCY2,KIT,RASD2
Myo-inositol Biosynthesis	1.43	0.2	#NUM!	INPP5F
Mechanisms of Viral Exit from Host Cells	1.41	0.0488	#NUM!	PRKCE,SH3GL2
Apelin Cardiomyocyte Signaling Pathway	1.4	0.0303	#NUM!	PLCB4,PRKCE,SLC9A2
Hepatic Fibrosis Signaling Pathway	1.39	0.0167	-0.816	CALM1 (includes others),CNR1,FZD3,IL1RAPL1,PRKCE,RASD2,WNT10B
NAD Biosynthesis from 2-amino-3-carboxymuconate Semialdehyde	1.35	0.167	#NUM!	NMNAT2
Selenocysteine Biosynthesis II (Archaea and Eukaryotes)	1.35	0.167	#NUM!	SARS1
NAD Biosynthesis III	1.35	0.167	#NUM!	NMNAT2
Dermatan Sulfate Biosynthesis (Late Stages)	1.34	0.0444	#NUM!	HS6ST3,SULT4A1
Chondroitin Sulfate Biosynthesis (Late Stages)	1.31	0.0426	#NUM!	HS6ST3,SULT4A1
NAD Salvage Pathway III	1.28	0.143	#NUM!	NMNAT2
CDK5 Signaling	1.27	0.0268	#NUM!	ADCY2,GNAL,RASD2
Signaling by Rho Family GTPases	1.27	0.0187	#NUM!	CDH13,GNAL,GNB5,GNG3,SEPTIN3
Insulin Secretion Signaling Pathway	1.27	0.0187	0.447	ADCY2,CHRM3,NSF,PLCB4,PRKCE
UVC-Induced MAPK Signaling	1.24	0.0392	#NUM!	PRKCE,RASD2
Amyloid Processing	1.24	0.0392	#NUM!	MARK1,PRKCE
Hepatic Fibrosis / Hepatic Stellate Cell Activation	1.22	0.0206	#NUM!	COL12A1,IGF1,IGFBP5,IL1RAPL1
Fc Epsilon RI Signaling	1.22	0.0254	#NUM!	INPP5F,PRKCE,RASD2
Cholecystokinin/Gastrin-mediated Signaling	1.21	0.0252	#NUM!	PLCB4,PRKCE,RASD2
Renin-Angiotensin Signaling	1.2	0.025	#NUM!	ADCY2,PRKCE,RASD2
Role of NANOG in Mammalian Embryonic Stem Cell Pluripotency	1.2	0.025	#NUM!	FZD3,RASD2,WNT10B
Phototransduction Pathway	1.2	0.037	#NUM!	GNB5,GUCY1A2
Chondroitin Sulfate Biosynthesis	1.18	0.0364	#NUM!	HS6ST3,SULT4A1
Gustation Pathway	1.18	0.02	2	ADCY2,CHRM3,GABRA2,GABRB1
Ephrin Receptor Signaling	1.17	0.0199	#NUM!	GNAL,GNB5,GNG3,RASD2
Xenobiotic Metabolism Signaling	1.16	0.0174	#NUM!	CAMK1G,HS6ST3,PRKCE,RASD2,SULT4A1
Dermatan Sulfate Biosynthesis	1.14	0.0345	#NUM!	HS6ST3,SULT4A1
GP6 Signaling Pathway	1.14	0.0236	#NUM!	CALM1 (includes others),COL12A1,PRKCE
HIF1α Signaling	1.13	0.0192	-1	CAMK1G,IGF1,PRKCE,RASD2
PCP (Planar Cell Polarity) Pathway	1.12	0.0333	#NUM!	FZD3,WNT10B
Phagosome Formation	1.1	0.0131	1	ADGRB3,AP1S2,CHRM3,CNR1,FZD3,GPR158,GPR83,PRKCE,RASD2
RHOGDI Signaling	1.09	0.0186	#NUM!	CDH13,GNAL,GNB5,GNG3
Thrombopoietin Signaling	1.08	0.0317	#NUM!	PRKCE,RASD2
Adipogenesis pathway	1.08	0.0222	#NUM!	FZD3,NR2F2,WNT10B
WNT/Ca+ pathway	1.07	0.0312	#NUM!	FZD3,PLCB4
NAD biosynthesis II (from tryptophan)	1.06	0.0833	#NUM!	NMNAT2
ERBB4 Signaling	1.03	0.0294	#NUM!	PRKCE,RASD2
PI3K Signaling in B Lymphocytes	1.02	0.021	#NUM!	CALM1 (includes others),PLCB4,RASD2
Endocannabinoid Cancer Inhibition Pathway	1.02	0.021	#NUM!	ADCY2,CNR1,GNAL
Dilated Cardiomyopathy Signaling Pathway	1	0.0205	#NUM!	ADCY2,CAMK1G,PRKCE
Growth Hormone Signaling	0.996	0.0282	#NUM!	IGF1,PRKCE
Basal Cell Carcinoma Signaling	0.983	0.0278	#NUM!	FZD3,WNT10B
ERK5 Signaling	0.983	0.0278	#NUM!	RASD2,YWHAG
NRF2-mediated Oxidative Stress Response	0.971	0.0169	#NUM!	DNAJC12,ENC1,PRKCE,RASD2
Leptin Signaling in Obesity	0.963	0.027	#NUM!	ADCY2,PLCB4
Macropinocytosis Signaling	0.947	0.0263	#NUM!	PRKCE,RASD2
NF-κB Activation by Viruses	0.928	0.0256	#NUM!	PRKCE,RASD2
Role of WNT/GSK-3β Signaling in the Pathogenesis of Influenza	0.928	0.0256	#NUM!	FZD3,WNT10B
Ovarian Cancer Signaling	0.924	0.019	#NUM!	FZD3,RASD2,WNT10B
IL-3 Signaling	0.917	0.0253	#NUM!	PRKCE,RASD2
Thyroid Cancer Signaling	0.917	0.0253	#NUM!	IGF1,RASD2
Estrogen-Dependent Breast Cancer Signaling	0.917	0.0253	#NUM!	IGF1,RASD2
D-myo-inositol (1,4,5)-trisphosphate Degradation	0.917	0.0588	#NUM!	INPP5F
1D-myo-inositol Hexakisphosphate Biosynthesis II (Mammalian)	0.893	0.0556	#NUM!	INPP5F
D-myo-inositol (1,3,4)-trisphosphate Biosynthesis	0.893	0.0556	#NUM!	INPP5F
Pregnenolone Biosynthesis	0.893	0.0556	#NUM!	MICAL2
VEGF Family Ligand-Receptor Interactions	0.873	0.0238	#NUM!	PRKCE,RASD2
PEDF Signaling	0.873	0.0238	#NUM!	DOCK3,RASD2
LPS-stimulated MAPK Signaling	0.866	0.0235	#NUM!	PRKCE,RASD2
PDGF Signaling	0.857	0.0233	#NUM!	INPP5F,RASD2
Histidine Degradation VI	0.851	0.05	#NUM!	MICAL2
Regulation Of The Epithelial Mesenchymal Transition In Development Pathway	0.851	0.023	#NUM!	FZD3,WNT10B
Acute Myeloid Leukemia Signaling	0.818	0.022	#NUM!	KIT,RASD2
Methionine Degradation I (to Homocysteine)	0.812	0.0455	#NUM!	PRMT8
IL-4 Signaling	0.804	0.0215	#NUM!	INPP5F,RASD2
ERBB Signaling	0.796	0.0213	#NUM!	PRKCE,RASD2
Ubiquinol-10 Biosynthesis (Eukaryotic)	0.793	0.0435	#NUM!	MICAL2
Superpathway of D-myo-inositol (1,4,5)-trisphosphate Metabolism	0.793	0.0435	#NUM!	INPP5F
Cysteine Biosynthesis III (mammalia)	0.777	0.0417	#NUM!	PRMT8
UVA-Induced MAPK Signaling	0.77	0.0204	#NUM!	PLCB4,RASD2
Xenobiotic Metabolism CAR Signaling Pathway	0.764	0.016	#NUM!	HS6ST3,PRKCE,SULT4A1
Glycolysis I	0.762	0.04	#NUM!	ENO2
Gluconeogenesis I	0.762	0.04	#NUM!	ENO2
Hepatic Cholestasis	0.759	0.0159	#NUM!	ADCY2,IL1RAPL1,PRKCE
Xenobiotic Metabolism PXR Signaling Pathway	0.752	0.0157	#NUM!	HS6ST3,PRKCE,SULT4A1
D-myo-inositol-5-phosphate Metabolism	0.747	0.0156	#NUM!	INPP5F,PLCB4,PTPRN
D-myo-inositol (1,4,5)-Trisphosphate Biosynthesis	0.745	0.0385	#NUM!	PLCB4
Regulation of the Epithelial-Mesenchymal Transition Pathway	0.733	0.0154	#NUM!	FZD3,RASD2,WNT10B
NAD Salvage Pathway II	0.73	0.037	#NUM!	NMNAT2
RAR Activation	0.728	0.0153	#NUM!	ADCY2,NR2F2,PRKCE
Mouse Embryonic Stem Cell Pluripotency	0.728	0.0192	#NUM!	FZD3,RASD2
Apoptosis Signaling	0.728	0.0192	#NUM!	PRKCE,RASD2
PI3K/AKT Signaling	0.714	0.0151	#NUM!	INPP5F,RASD2,YWHAG
PPAR Signaling	0.71	0.0187	#NUM!	IL1RAPL1,RASD2
Amyotrophic Lateral Sclerosis Signaling	0.664	0.0174	#NUM!	GRIA4,IGF1
Neuroinflammation Signaling Pathway	0.662	0.0127	#NUM!	CALB1,GABRA2,GABRB1,SLC6A1
Circadian Rhythm Signaling	0.654	0.0303	#NUM!	VIP
ERK/MAPK Signaling	0.654	0.014	#NUM!	PRKCE,RASD2,YWHAG
Neuregulin Signaling	0.652	0.0171	#NUM!	PRKCE,RASD2
Sphingosine-1-phosphate Signaling	0.648	0.0169	#NUM!	ADCY2,PLCB4
Calcium Signaling	0.646	0.0139	#NUM!	CALM1 (includes others),CAMK1G,GRIA4
Inhibition of Angiogenesis by TSP1	0.642	0.0294	#NUM!	GUCY1A2
Pyrimidine Ribonucleotides Interconversion	0.642	0.0294	#NUM!	ENTPD3
Pyrimidine Ribonucleotides De Novo Biosynthesis	0.62	0.0278	#NUM!	ENTPD3
RHOA Signaling	0.616	0.0161	#NUM!	IGF1,SEPTIN3
Superpathway of Methionine Degradation	0.609	0.027	#NUM!	PRMT8
Reelin Signaling in Neurons	0.606	0.0159	#NUM!	CNR1,MAP1B
Phospholipase C Signaling	0.599	0.0104	#NUM!	ADCY2,CALM1 (includes others),GNB5,GNG3,PLCB4,PRKCE,RASD2
IL-6 Signaling	0.597	0.0156	#NUM!	IL1RAPL1,RASD2
tRNA Charging	0.59	0.0256	#NUM!	SARS1
Superpathway of Inositol Phosphate Compounds	0.588	0.0129	#NUM!	INPP5F,PLCB4,PTPRN
HGF Signaling	0.577	0.0152	#NUM!	PRKCE,RASD2
Gα12/13 Signaling	0.572	0.015	#NUM!	CDH13,RASD2
STAT3 Pathway	0.564	0.0148	#NUM!	IGF1,RASD2
White Adipose Tissue Browning Pathway	0.559	0.0147	#NUM!	ADCY2,GUCY1A2
Oncostatin M Signaling	0.554	0.0233	#NUM!	RASD2
Serotonin Receptor Signaling	0.554	0.0233	#NUM!	ADCY2
RAC Signaling	0.55	0.0145	#NUM!	CYFIP2,RASD2
MSP-RON Signaling In Cancer Cells Pathway	0.55	0.0145	#NUM!	RASD2,YWHAG
tRNA Splicing	0.545	0.0227	#NUM!	PDE1B
Insulin Receptor Signaling	0.542	0.0143	#NUM!	INPP5F,RASD2
Role of NFAT in Regulation of the Immune Response	0.538	0.0102	#NUM!	CALM1 (includes others),GNAL,GNB5,GNG3,PLCB4,RASD2
Role of IL-17F in Allergic Inflammatory Airway Diseases	0.538	0.0222	#NUM!	IGF1
Role of OCT4 in Mammalian Embryonic Stem Cell Pluripotency	0.529	0.0217	#NUM!	NR2F2
Xenobiotic Metabolism General Signaling Pathway	0.529	0.014	#NUM!	PRKCE,RASD2
LPS/IL-1 Mediated Inhibition of RXR Function	0.527	0.012	#NUM!	HS6ST3,IL1RAPL1,SULT4A1
iNOS Signaling	0.521	0.0213	#NUM!	CALM1 (includes others)
nNOS Signaling in Skeletal Muscle Cells	0.514	0.0208	#NUM!	CALM1 (includes others)
PTEN Signaling	0.502	0.0133	#NUM!	INPP5F,RASD2
Melanoma Signaling	0.499	0.02	#NUM!	RASD2
Triacylglycerol Degradation	0.499	0.02	#NUM!	PPME1
Cell Cycle: G2/M DNA Damage Checkpoint Regulation	0.499	0.02	#NUM!	YWHAG
NAD Signaling Pathway	0.498	0.0132	#NUM!	IGF1,NMNAT2
Semaphorin Neuronal Repulsive Signaling Pathway	0.498	0.0132	#NUM!	CRMP1,GUCY1A2
UVB-Induced MAPK Signaling	0.485	0.0192	#NUM!	PRKCE
CCR5 Signaling in Macrophages	0.483	0.01	#NUM!	CALM1 (includes others),GNAL,GNB5,GNG3,PRKCE
Epithelial Adherens Junction Signaling	0.475	0.0127	#NUM!	RASD2,YWHAG
Phagosome Maturation	0.469	0.0126	#NUM!	DYNC1I1,NSF
CNTF Signaling	0.453	0.0175	#NUM!	RASD2
Cancer Drug Resistance By Drug Efflux	0.447	0.0172	#NUM!	RASD2
Endometrial Cancer Signaling	0.435	0.0167	#NUM!	RASD2
IL-2 Signaling	0.429	0.0164	#NUM!	RASD2
Semaphorin Signaling in Neurons	0.424	0.0161	#NUM!	CRMP1
WNT/β-catenin Signaling	0.423	0.0116	#NUM!	FZD3,WNT10B
D-myo-inositol (1,4,5,6)-Tetrakisphosphate Biosynthesis	0.413	0.0114	#NUM!	INPP5F,PTPRN
D-myo-inositol (3,4,5,6)-tetrakisphosphate Biosynthesis	0.413	0.0114	#NUM!	INPP5F,PTPRN
Erythropoietin Signaling Pathway	0.41	0.0113	#NUM!	PRKCE,RASD2
ERB2-ERBB3 Signaling	0.408	0.0154	#NUM!	RASD2
Tumor Microenvironment Pathway	0.405	0.0112	#NUM!	IGF1,RASD2
Pyridoxal 5'-phosphate Salvage Pathway	0.403	0.0152	#NUM!	PRKCE
Phospholipases	0.403	0.0152	#NUM!	PLCB4
Remodeling of Epithelial Adherens Junctions	0.393	0.0147	#NUM!	DNM1
Role of JAK1 and JAK3 in γc Cytokine Signaling	0.388	0.0145	#NUM!	RASD2
SPINK1 General Cancer Pathway	0.388	0.0145	#NUM!	RASD2
Agrin Interactions at Neuromuscular Junction	0.383	0.0143	#NUM!	RASD2
GM-CSF Signaling	0.383	0.0143	#NUM!	RASD2
3-phosphoinositide Degradation	0.379	0.0106	#NUM!	INPP5F,PTPRN
Granulocyte Adhesion and Diapedesis	0.376	0.0106	#NUM!	CXCL14,IL1RAPL1
IL-10 Signaling	0.374	0.0139	#NUM!	IL1RAPL1
Glioma Invasiveness Signaling	0.37	0.0137	#NUM!	RASD2
GDNF Family Ligand-Receptor Interactions	0.357	0.0132	#NUM!	RASD2
Neurotrophin/TRK Signaling	0.357	0.0132	#NUM!	RASD2
Angiopoietin Signaling	0.353	0.013	#NUM!	RASD2
Dopamine Receptor Signaling	0.353	0.013	#NUM!	ADCY2
3-phosphoinositide Biosynthesis	0.343	0.0099	#NUM!	INPP5F,PTPRN
FLT3 Signaling in Hematopoietic Progenitor Cells	0.34	0.0125	#NUM!	RASD2
Renal Cell Carcinoma Signaling	0.34	0.0125	#NUM!	RASD2
Role of MAPK Signaling in the Pathogenesis of Influenza	0.336	0.0123	#NUM!	RASD2
Sertoli Cell-Sertoli Cell Junction Signaling	0.333	0.00971	#NUM!	GUCY1A2,RASD2
JAK/STAT Signaling	0.333	0.0122	#NUM!	RASD2
FcγRIIB Signaling in B Lymphocytes	0.321	0.0118	#NUM!	RASD2
HIPPO signaling	0.321	0.0118	#NUM!	YWHAG
mTOR Signaling	0.32	0.00943	#NUM!	PRKCE,RASD2
Apelin Adipocyte Signaling Pathway	0.318	0.0116	#NUM!	ADCY2
Integrin Signaling	0.317	0.00939	#NUM!	RASD2,TSPAN5
Autophagy	0.317	0.00939	#NUM!	CALM1 (includes others),IGF1
BMP signaling pathway	0.314	0.0115	#NUM!	RASD2
Regulation of Cellular Mechanics by Calpain Protease	0.307	0.0112	#NUM!	RASD2
Ceramide Signaling	0.304	0.0111	#NUM!	RASD2
Unfolded protein response	0.304	0.0111	#NUM!	DNAJC12
RANK Signaling in Osteoclasts	0.3	0.011	#NUM!	CALM1 (includes others)
Actin Nucleation by ARP-WASP Complex	0.294	0.0108	#NUM!	RASD2
Non-Small Cell Lung Cancer Signaling	0.291	0.0106	#NUM!	RASD2
HER-2 Signaling in Breast Cancer	0.288	0.00881	#NUM!	PRKCE,RASD2
TGF-β Signaling	0.285	0.0104	#NUM!	RASD2
Salvage Pathways of Pyrimidine Ribonucleotides	0.278	0.0102	#NUM!	PRKCE
VEGF Signaling	0.276	0.0101	#NUM!	RASD2
Osteoarthritis Pathway	0.274	0.00855	#NUM!	FZD3,IL1RAPL1
Actin Cytoskeleton Signaling	0.254	0.00816	#NUM!	CYFIP2,RASD2
Chronic Myeloid Leukemia Signaling	0.253	0.00935	#NUM!	RASD2
Telomerase Signaling	0.253	0.00935	#NUM!	RASD2
Paxillin Signaling	0.251	0.00926	#NUM!	RASD2
Antioxidant Action of Vitamin C	0.243	0.00901	#NUM!	PLCB4
Prostate Cancer Signaling	0.24	0.00893	#NUM!	RASD2
Role of MAPK Signaling in Promoting the Pathogenesis of Influenza	0.24	0.00893	#NUM!	RASD2
Bladder Cancer Signaling	0.231	0.00862	#NUM!	RASD2
Role of Tissue Factor in Cancer	0.231	0.00862	#NUM!	RASD2
FAK Signaling	0.228	0.00855	#NUM!	RASD2
MSP-RON Signaling In Macrophages Pathway	0.228	0.00855	#NUM!	RASD2
PAK Signaling	0.226	0.00847	#NUM!	RASD2
NGF Signaling	0.226	0.00847	#NUM!	RASD2
p38 MAPK Signaling	0.226	0.00847	#NUM!	IL1RAPL1
LXR/RXR Activation	0.215	0.00813	#NUM!	IL1RAPL1
IL-15 Production	0.215	0.00813	#NUM!	KIT
Ferroptosis Signaling Pathway	0.209	0.00794	#NUM!	RASD2
Glucocorticoid Receptor Signaling	0	0.00344	#NUM!	IGF1,RASD2
Natural Killer Cell Signaling	0	0.00503	#NUM!	RASD2
Leukocyte Extravasation Signaling	0	0.00518	#NUM!	PRKCE
Acute Phase Response Signaling	0	0.00541	#NUM!	RASD2
Tight Junction Signaling	0	0.00562	#NUM!	NSF
IL-12 Signaling and Production in Macrophages	0	0.00735	#NUM!	PRKCE
Role of Pattern Recognition Receptors in Recognition of Bacteria and Viruses	0	0.00641	#NUM!	PRKCE
Calcium-induced T Lymphocyte Apoptosis	0	0.00435	#NUM!	CALM1 (includes others),PRKCE
IL-17 Signaling	0	0.00535	#NUM!	RASD2
CTLA4 Signaling in Cytotoxic T Lymphocytes	0	0.00209	#NUM!	AP1S2
CD28 Signaling in T Helper Cells	0	0.00193	#NUM!	CALM1 (includes others)
IL-15 Signaling	0	0.00189	#NUM!	RASD2
Dendritic Cell Maturation	0	0.0017	#NUM!	PLCB4
ICOS-ICOSL Signaling in T Helper Cells	0	0.00197	#NUM!	CALM1 (includes others)
HMGB1 Signaling	0	0.00599	#NUM!	RASD2
Germ Cell-Sertoli Cell Junction Signaling	0	0.00585	#NUM!	RASD2
Type I Diabetes Mellitus Signaling	0	0.00393	#NUM!	ICA1,PTPRN
Type II Diabetes Mellitus Signaling	0	0.00658	#NUM!	PRKCE
Production of Nitric Oxide and Reactive Oxygen Species in Macrophages	0	0.00524	#NUM!	PRKCE
Systemic Lupus Erythematosus Signaling	0	0.00161	#NUM!	RASD2
EIF2 Signaling	0	0.00446	#NUM!	RASD2
Hereditary Breast Cancer Signaling	0	0.00704	#NUM!	RASD2
Regulation of eIF4 and p70S6K Signaling	0	0.00559	#NUM!	RASD2
Regulation of IL-2 Expression in Activated and Anergic T Lymphocytes	0	0.00434	#NUM!	CALM1 (includes others),RASD2
NUR77 Signaling in T Lymphocytes	0	0.00391	#NUM!	CALM1 (includes others),PRKCE
PKCθ Signaling in T Lymphocytes	0	0.00179	#NUM!	RASD2
Agranulocyte Adhesion and Diapedesis	0	0.00467	#NUM!	CXCL14
TEC Kinase Signaling	0	0.00691	#NUM!	GNAL,GNB5,GNG3,PRKCE
SAPK/JNK Signaling	0	0.00598	#NUM!	GNB5,GNG3,RASD2
Protein Ubiquitination Pathway	0	0.00727	#NUM!	DNAJC12,HSPA12A
B Cell Receptor Signaling	0	0.00477	#NUM!	CALM1 (includes others),INPP5F,RASD2
NF-κB Signaling	0	0.00175	#NUM!	RASD2
T Cell Receptor Signaling	0	0.00326	#NUM!	CALM1 (includes others),RASD2
T Cell Exhaustion Signaling Pathway	0	0.00177	#NUM!	RASD2
Systemic Lupus Erythematosus In T Cell Signaling Pathway	0	0.00156	#NUM!	RASD2
Systemic Lupus Erythematosus In B Cell Signaling Pathway	0	0.00553	-1	CALM1 (includes others),INPP5F,PRKCE,RASD2
Senescence Pathway	0	0.00673	#NUM!	CALM1 (includes others),RASD2
Inhibition of ARE-Mediated mRNA Degradation Pathway	0	0.00621	#NUM!	YWHAG
HOTAIR Regulatory Pathway	0	0.00613	#NUM!	WNT10B
Regulation Of The Epithelial Mesenchymal Transition By Growth Factors Pathway	0	0.00521	#NUM!	RASD2

## Sheet: Astrocyte
Ingenuity Canonical Pathways	-log(p-value)	Ratio	z-score	Molecules		#NUM!: z-score not available
CREB Signaling in Neurons	10.7	0.0399	2.558	ADCY2,ADCY8,ADGRA3,ADGRB3,ADORA2B,CACNB2,CAMK2G,EDNRB,FGF2,FGFR2,FZD7,FZD8,GABBR1,GNAO1,GNG12,GPR37L1,ITPR2,LGR4,NTRK2,PIK3C2A,PLCG1,RGR,S1PR1,TGFB2
GABA Receptor Signaling	8.42	0.084	#NUM!	ADCY2,ADCY8,ALDH9A1,CACNB2,GABBR1,GABRA2,GABRB1,GNAO1,GNG12,ITPR2,SLC6A1
Human Embryonic Stem Cell Pluripotency	7.35	0.0663	#NUM!	APC,FGF2,FGFR2,FZD7,FZD8,GNAO1,GNG12,NTRK2,PIK3C2A,S1PR1,TGFB2
Protein Kinase A Signaling	7.27	0.0398	-1.069	ADCY2,ADCY8,ADD1,ADD3,CAMK2G,GNG12,ITPR2,MYLK,PLCG1,PPP1R1B,PPP1R3C,PTPN13,PTPRG,PTPRS,PTPRZ1,TGFB2
Endocannabinoid Neuronal Synapse Pathway	5.82	0.0612	-0.816	ADCY2,ADCY8,CACNB2,GNAO1,GNG12,GRINA,ITPR2,MGLL,PLCG1
Xenobiotic Metabolism PXR Signaling Pathway	5.79	0.0524	1.897	ALDH1A1,ALDH1L1,ALDH6A1,ALDH7A1,ALDH9A1,CAMK2G,CAT,HS2ST1,PPARGC1A,PPP1R3C
Breast Cancer Regulation by Stathmin1	5.7	0.0287	3	ADGRA3,ADGRB3,ADORA2B,CAMK2G,EDNRB,FGF2,FZD7,FZD8,GABBR1,GNG12,GPR37L1,LGR4,PIK3C2A,PPP1R3C,RGR,S1PR1,TGFB2
White Adipose Tissue Browning Pathway	5.11	0.0588	0.378	ADCY2,ADCY8,CACNB2,DIO2,FGFR2,ITPR2,LDHD,PPARGC1A
NAD Signaling Pathway	4.77	0.053	1.414	FGF2,GJA1,IDH2,LDHD,NT5E,PIK3C2A,PPARGC1A,TGFB2
Synaptogenesis Signaling Pathway	4.67	0.0353	-0.302	ADCY2,ADCY8,CADM1,CAMK2G,CDH2,FARP1,GRINA,NTRK2,PIK3C2A,PLCG1,SYT11
Ethanol Degradation IV	4.64	0.174	2	ALDH1A1,ALDH7A1,ALDH9A1,CAT
Thrombin Signaling	4.57	0.0429	0	ADCY2,ADCY8,CAMK2G,GNAO1,GNG12,ITPR2,MYLK,PIK3C2A,PLCG1
Gαs Signaling	4.49	0.0579	0.447	ADCY2,ADCY8,ADD1,ADD3,ADORA2B,GNAO1,GNG12
Endocannabinoid Developing Neuron Pathway	4.44	0.0569	0.816	ADCY2,ADCY8,GNAO1,GNG12,MGLL,PAX6,PIK3C2A
Role of NFAT in Cardiac Hypertrophy	4.41	0.0409	0.707	ADCY2,ADCY8,CACNB2,CAMK2G,GNG12,ITPR2,PIK3C2A,PLCG1,TGFB2
Cardiac Hypertrophy Signaling (Enhanced)	4.32	0.026	1.732	ADCY2,ADCY8,CACNB2,CAMK2G,EDNRB,FGF2,FGFR2,FZD7,FZD8,GNG12,ITPR2,PIK3C2A,PLCG1,TGFB2
Xenobiotic Metabolism Signaling	4.23	0.0347	#NUM!	ALDH1A1,ALDH1L1,ALDH6A1,ALDH7A1,ALDH9A1,CAMK2G,CAT,HS2ST1,PIK3C2A,PPARGC1A
Dopamine-DARPP32 Feedback in cAMP Signaling	4.21	0.0442	-0.378	ADCY2,ADCY8,CACNB2,GRINA,ITPR2,PLCG1,PPP1R1B,PPP1R3C
Ethanol Degradation II	4.06	0.125	2	ADHFE1,ALDH1A1,ALDH7A1,ALDH9A1
Regulation of the Epithelial-Mesenchymal Transition Pathway	3.98	0.041	#NUM!	APC,CDH2,FGF2,FGFR2,FZD7,FZD8,PIK3C2A,TGFB2
Neuropathic Pain Signaling In Dorsal Horn Neurons	3.98	0.0594	0	CAMK2G,GRINA,ITPR2,NTRK2,PIK3C2A,PLCG1
LPS/IL-1 Mediated Inhibition of RXR Function	3.97	0.0359	#NUM!	ALDH1A1,ALDH1L1,ALDH6A1,ALDH7A1,ALDH9A1,CAT,CYP2J2,HS2ST1,PPARGC1A
Neuroinflammation Signaling Pathway	3.91	0.0317	0	GABBR1,GABRA2,GABRB1,GRINA,PIK3C2A,PLCG1,SLC1A2,SLC1A3,SLC6A1,TGFB2
Noradrenaline and Adrenaline Degradation	3.9	0.114	2	ADHFE1,ALDH1A1,ALDH7A1,ALDH9A1
α-Adrenergic Signaling	3.86	0.0566	#NUM!	ADCY2,ADCY8,GNAO1,GNG12,ITPR2,PLCG1
Colorectal Cancer Metastasis Signaling	3.74	0.0335	0.816	ADCY2,ADCY8,APC,FZD7,FZD8,GNAO1,GNG12,PIK3C2A,TGFB2
Aryl Hydrocarbon Receptor Signaling	3.74	0.044	#NUM!	ALDH1A1,ALDH1L1,ALDH6A1,ALDH7A1,ALDH9A1,NR2F1,TGFB2
Phagosome Formation	3.72	0.0218	2.324	ADGRA3,ADGRB3,ADORA2B,EDNRB,FZD7,FZD8,GABBR1,GPR37L1,ITPR2,LGR4,MYLK,PIK3C2A,PLCG1,RGR,S1PR1
Amyotrophic Lateral Sclerosis Signaling	3.67	0.0522	-0.447	CACNB2,CAPN2,CAT,GRINA,PIK3C2A,SLC1A2
Opioid Signaling Pathway	3.66	0.0326	-0.707	ADCY2,ADCY8,CACNB2,CAMK2G,GNAO1,GNG12,GRINA,ITPR2,RGS20
GPCR-Mediated Nutrient Sensing in Enteroendocrine Cells	3.65	0.0517	0.816	ADCY2,ADCY8,CACNB2,GNG12,ITPR2,PLCG1
Histamine Degradation	3.61	0.176	#NUM!	ALDH1A1,ALDH7A1,ALDH9A1
WNT/β-catenin Signaling	3.51	0.0405	0	APC,CDH2,FZD7,FZD8,GJA1,GNAO1,TGFB2
Synaptic Long Term Potentiation	3.4	0.0465	-1.633	ADCY8,CAMK2G,GRINA,ITPR2,PLCG1,PPP1R3C
TR/RXR Activation	3.4	0.0595	#NUM!	DIO2,ME1,PFKP,PIK3C2A,PPARGC1A
G Beta Gamma Signaling	3.4	0.0465	0.447	ADCY2,CACNB2,GNAO1,GNG12,ITPR2,PLCG1
Fatty Acid α-oxidation	3.39	0.15	#NUM!	ALDH1A1,ALDH7A1,ALDH9A1
Xenobiotic Metabolism AHR Signaling Pathway	3.33	0.0575	1.342	ALDH1A1,ALDH1L1,ALDH6A1,ALDH7A1,ALDH9A1
Putrescine Degradation III	3.32	0.143	#NUM!	ALDH1A1,ALDH7A1,ALDH9A1
Xenobiotic Metabolism CAR Signaling Pathway	3.3	0.0372	1.134	ALDH1A1,ALDH1L1,ALDH6A1,ALDH7A1,ALDH9A1,HS2ST1,PPARGC1A
Endothelin-1 Signaling	3.26	0.0366	0.378	ADCY2,ADCY8,EDNRB,GNAO1,ITPR2,PIK3C2A,PLCG1
Gαi Signaling	3.25	0.0435	0	ADCY2,ADCY8,GABBR1,GNAO1,GNG12,S1PR1
Regulation Of The Epithelial Mesenchymal Transition By Growth Factors Pathway	3.24	0.0365	2.449	CDH2,FGF2,FGFR2,PIK3C2A,TGFB2,VIM,YAP1
RAR Activation	3.19	0.0357	#NUM!	ADCY2,ADCY8,ALDH1A1,HSD17B6,NR2F1,PPARGC1A,TGFB2
Cardiac Hypertrophy Signaling	3.17	0.031	0.447	ADCY2,ADCY8,CACNB2,GNAO1,GNG12,PIK3C2A,PLCG1,TGFB2
Gap Junction Signaling	3.16	0.0354	#NUM!	ADCY2,ADCY8,GJA1,GJB6,ITPR2,PIK3C2A,PLCG1
Oxidative Ethanol Degradation III	3.14	0.0727	#NUM!	ALDH1A1,ALDH7A1,ALDH9A1,CYP2J2
Gustation Pathway	3.14	0.035	1.134	ADCY2,ADCY8,CACNB2,GABRA2,GABRB1,ITPR2,LRRC8A
Dilated Cardiomyopathy Signaling Pathway	3.12	0.0411	0	ADCY2,ADCY8,CACNB2,CAMK2G,ITPR2,SGCD
Tryptophan Degradation X (Mammalian, via Tryptamine)	3.09	0.12	#NUM!	ALDH1A1,ALDH7A1,ALDH9A1
Cellular Effects of Sildenafil (Viagra)	3.07	0.0403	#NUM!	ADCY2,ADCY8,CACNB2,ITPR2,MYLK,PLCG1
Corticotropin Releasing Hormone Signaling	3.07	0.0403	-1.342	ADCY2,ADCY8,CACNB2,GNAO1,ITPR2,PLCG1
Signaling by Rho Family GTPases	3.06	0.0299	0.816	CDH2,EZR,GNAO1,GNG12,MYLK,PIK3C2A,SEPTIN3,VIM
Factors Promoting Cardiogenesis in Vertebrates	3.04	0.0397	0	APC,CAMK2G,FZD7,FZD8,PLCG1,TGFB2
Mouse Embryonic Stem Cell Pluripotency	2.98	0.0481	2.236	APC,FZD7,FZD8,LIFR,PIK3C2A
G-Protein Coupled Receptor Signaling	2.98	0.029	#NUM!	ADCY2,ADCY8,ADORA2B,CAMK2G,GABBR1,GNAO1,PIK3C2A,S1PR1
Hepatic Fibrosis Signaling Pathway	2.94	0.0239	1.633	APC,CACNB2,FGF2,FZD7,FZD8,MYLK,PIK3C2A,PLCG1,TGFB2,YAP1
eNOS Signaling	2.92	0.0377	0	ADCY2,ADCY8,AQP4,ITPR2,PIK3C2A,PLCG1
Dopamine Degradation	2.9	0.103	#NUM!	ALDH1A1,ALDH7A1,ALDH9A1
Glutamate Receptor Signaling	2.84	0.0606	#NUM!	GNG12,GRINA,SLC1A2,SLC1A3
CDK5 Signaling	2.84	0.0446	-0.447	ADCY2,ADCY8,NTRK2,PPP1R1B,PPP1R3C
Serotonin Degradation	2.82	0.0597	2	ADHFE1,ALDH1A1,ALDH7A1,ALDH9A1
CXCR4 Signaling	2.82	0.0359	1	ADCY2,ADCY8,GNAO1,GNG12,ITPR2,PIK3C2A
cAMP-mediated signaling	2.8	0.0306	-0.378	ADCY2,ADCY8,ADORA2B,CAMK2G,GABBR1,GNAO1,S1PR1
Glioblastoma Multiforme Signaling	2.76	0.0351	0.816	APC,FZD7,FZD8,ITPR2,PIK3C2A,PLCG1
Superpathway of Inositol Phosphate Compounds	2.76	0.0302	-0.447	ATP1A2,ITPKB,PIK3C2A,PLCG1,PPP1R1B,PPP1R3C,PTPN13
Molecular Mechanisms of Cancer	2.75	0.0225	#NUM!	ADCY2,ADCY8,APC,CAMK2G,FZD7,FZD8,GNAO1,GNG12,PIK3C2A,TGFB2
Sphingosine-1-phosphate Signaling	2.74	0.0424	0.447	ADCY2,ADCY8,PIK3C2A,PLCG1,S1PR1
Cardiac β-adrenergic Signaling	2.73	0.0345	#NUM!	ADCY2,ADCY8,CACNB2,GNAO1,GNG12,PPP1R3C
Renin-Angiotensin Signaling	2.7	0.0417	#NUM!	ADCY2,ADCY8,ITPR2,PIK3C2A,PLCG1
Role of NANOG in Mammalian Embryonic Stem Cell Pluripotency	2.7	0.0417	#NUM!	APC,FZD7,FZD8,LIFR,PIK3C2A
GPCR-Mediated Integration of Enteroendocrine Signaling Exemplified by an L Cell	2.68	0.0548	1	ADCY2,ADCY8,ITPR2,PLCG1
Leptin Signaling in Obesity	2.66	0.0541	#NUM!	ADCY2,ADCY8,PIK3C2A,PLCG1
Actin Cytoskeleton Signaling	2.63	0.0286	2	APC,CYFIP2,EZR,FGF2,GNG12,MYLK,PIK3C2A
GDNF Family Ligand-Receptor Interactions	2.62	0.0526	#NUM!	DOK5,ITPR2,PIK3C2A,PLCG1
Dopamine Receptor Signaling	2.6	0.0519	#NUM!	ADCY2,ADCY8,PPP1R1B,PPP1R3C
P2Y Purigenic Receptor Signaling Pathway	2.57	0.0388	0	ADCY2,ADCY8,GNG12,PIK3C2A,PLCG1
GNRH Signaling	2.56	0.0319	0	ADCY2,ADCY8,CACNB2,CAMK2G,GNG12,ITPR2
Sperm Motility	2.54	0.0276	#NUM!	FGFR2,GNAO1,GNG12,ITPR2,MERTK,NTRK2,PLCG1
Role of Macrophages, Fibroblasts and Endothelial Cells in Rheumatoid Arthritis	2.53	0.0246	#NUM!	APC,CAMK2G,FGF2,FZD7,FZD8,GNAO1,PIK3C2A,PLCG1
PPARα/RXRα Activation	2.5	0.0311	-1.342	ADCY2,ADCY8,NR2F1,PLCG1,PPARGC1A,TGFB2
CCR3 Signaling in Eosinophils	2.48	0.037	#NUM!	GNAO1,GNG12,ITPR2,MYLK,PIK3C2A
FGF Signaling	2.46	0.0476	1	FGF2,FGFR2,PIK3C2A,PLCG1
Adrenomedullin signaling pathway	2.44	0.0302	0.447	ADCY2,ADCY8,ITPR2,MYLK,PIK3C2A,PLCG1
Apelin Endothelial Signaling Pathway	2.43	0.036	0	ADCY2,ADCY8,GNAO1,GNG12,PIK3C2A
Apelin Adipocyte Signaling Pathway	2.42	0.0465	0	ADCY2,ADCY8,CAT,PPARGC1A
Insulin Secretion Signaling Pathway	2.42	0.0261	0	ADCY2,ADCY8,CACNB2,CAMK2G,ITPR2,PIK3C2A,PLCG1
G Protein Signaling Mediated by Tubby	2.38	0.0682	#NUM!	GNAO1,GNG12,PLCG1
Endocannabinoid Cancer Inhibition Pathway	2.37	0.035	-1.342	ADCY2,ADCY8,GNAO1,PIK3C2A,VIM
HIF1α Signaling	2.34	0.0288	0.816	CAMK2G,FGF2,PIK3C2A,PLCG1,TGFB2,VIM
PFKFB4 Signaling Pathway	2.32	0.0652	#NUM!	FGF2,PFKM,TGFB2
nNOS Signaling in Neurons	2.3	0.0638	#NUM!	CAPN2,GRINA,PFKM
Melanocyte Development and Pigmentation Signaling	2.28	0.0426	0	ADCY2,ADCY8,PIK3C2A,PLCG1
IL-1 Signaling	2.28	0.0426	#NUM!	ADCY2,ADCY8,GNAO1,GNG12
Apelin Muscle Signaling Pathway	2.27	0.0625	#NUM!	GNAO1,GNG12,PPARGC1A
Relaxin Signaling	2.25	0.0327	#NUM!	ADCY2,ADCY8,GNAO1,GNG12,PIK3C2A
Apelin Cardiomyocyte Signaling Pathway	2.2	0.0404	1	CAT,MYLK,PIK3C2A,PLCG1
Ovarian Cancer Signaling	2.19	0.0316	#NUM!	APC,FZD7,FZD8,GJA1,PIK3C2A
Methylthiopropionate Biosynthesis	2.13	1	#NUM!	ADI1
Methylglyoxal Degradation VI	2.13	1	#NUM!	LDHD
EGF Signaling	2.11	0.0545	#NUM!	ITPR2,PIK3C2A,PLCG1
PD-1, PD-L1 cancer immunotherapy pathway	2.1	0.0377	#NUM!	PIK3C2A,PLCG1,TGFB2,YAP1
Gαq Signaling	2.06	0.0294	#NUM!	GNAO1,GNG12,ITPR2,PIK3C2A,PLCG1
AMPK Signaling	2.03	0.0248	-1	GNAO1,GNG12,PFKM,PFKP,PIK3C2A,PPARGC1A
Valine Degradation I	2.03	0.1	#NUM!	ALDH6A1,BCKDHB
PCP (Planar Cell Polarity) Pathway	2	0.05	#NUM!	FZD7,FZD8,LGR4
Estrogen Receptor Signaling	1.98	0.0198	-0.816	ADCY2,ADCY8,CACNB2,GNAO1,GNG12,PIK3C2A,PLCG1,PPARGC1A
WNT/Ca+ pathway	1.93	0.0469	#NUM!	FZD7,FZD8,PLCG1
Axonal Guidance Signaling	1.89	0.0178	#NUM!	FZD7,FZD8,GNAO1,GNG12,NTRK2,PIK3C2A,PLCG1,SDC2,SEMA4B
Glioma Signaling	1.87	0.0323	#NUM!	CAMK2G,IDH2,PIK3C2A,PLCG1
Production of Nitric Oxide and Reactive Oxygen Species in Macrophages	1.86	0.0262	-0.447	CAT,CLU,PIK3C2A,PLCG1,PPP1R3C
ERBB4 Signaling	1.86	0.0441	#NUM!	PIK3C2A,PLCG1,YAP1
D-myo-inositol-5-phosphate Metabolism	1.85	0.026	#NUM!	ATP1A2,PLCG1,PPP1R1B,PPP1R3C,PTPN13
Reelin Signaling in Neurons	1.84	0.0317	0	CAMK2G,CDH2,GRINA,PIK3C2A
Glycolysis I	1.84	0.08	#NUM!	PFKM,PFKP
14-3-3-mediated Signaling	1.84	0.0315	1	PIK3C2A,PLCG1,VIM,YAP1
β-alanine Degradation I	1.83	0.5	#NUM!	ALDH6A1
Choline Degradation I	1.83	0.5	#NUM!	ALDH7A1
Glutamate Biosynthesis II	1.83	0.5	#NUM!	GLUD2
Glutamate Degradation X	1.83	0.5	#NUM!	GLUD2
fMLP Signaling in Neutrophils	1.79	0.0305	#NUM!	GNAO1,GNG12,ITPR2,PIK3C2A
Melatonin Signaling	1.79	0.0417	#NUM!	CAMK2G,GNAO1,PLCG1
Basal Cell Carcinoma Signaling	1.79	0.0417	#NUM!	APC,FZD7,FZD8
Ephrin Receptor Signaling	1.77	0.0249	-0.447	GNAO1,GNG12,GRINA,PTPN13,SDC2
3-phosphoinositide Biosynthesis	1.76	0.0248	#NUM!	ATP1A2,PIK3C2A,PPP1R1B,PPP1R3C,PTPN13
STAT3 Pathway	1.75	0.0296	2	FGF2,FGFR2,NTRK2,TGFB2
Adipogenesis pathway	1.75	0.0296	#NUM!	FGF2,FGFR2,FZD7,FZD8
Neurotrophin/TRK Signaling	1.73	0.0395	#NUM!	NTRK2,PIK3C2A,PLCG1
Role of WNT/GSK-3β Signaling in the Pathogenesis of Influenza	1.7	0.0385	#NUM!	APC,FZD7,FZD8
Integrin Signaling	1.68	0.0235	1.342	CAPN2,MYLK,PARVA,PIK3C2A,PLCG1
Sirtuin Signaling Pathway	1.67	0.0205	1.342	GLUD2,IDH2,LDHD,PFKM,PPARGC1A,ZIC2
L-carnitine Biosynthesis	1.66	0.333	#NUM!	ALDH9A1
Thyronamine and Iodothyronamine Metabolism	1.66	0.333	#NUM!	DIO2
Inosine-5'-phosphate Biosynthesis II	1.66	0.333	#NUM!	PAICS
Thyroid Hormone Metabolism I (via Deiodination)	1.66	0.333	#NUM!	DIO2
Senescence Pathway	1.64	0.0202	1.342	CACNB2,CAPN2,CAT,ITPR2,PIK3C2A,TGFB2
FcγRIIB Signaling in B Lymphocytes	1.6	0.0353	#NUM!	CACNB2,ITPR2,PIK3C2A
HIPPO signaling	1.6	0.0353	#NUM!	AMOT,PPP1R3C,YAP1
Regulation Of The Epithelial Mesenchymal Transition In Development Pathway	1.58	0.0345	#NUM!	APC,FZD7,FZD8
Retinoate Biosynthesis I	1.54	0.0556	#NUM!	ALDH1A1,HSD17B6
Branched-chain α-keto acid Dehydrogenase Complex	1.53	0.25	#NUM!	BCKDHB
Non-Small Cell Lung Cancer Signaling	1.49	0.0319	#NUM!	ITPR2,PIK3C2A,PLCG1
Aldosterone Signaling in Epithelial Cells	1.47	0.0244	#NUM!	CRYAB,ITPR2,PIK3C2A,PLCG1
Creatine-phosphate Biosynthesis	1.44	0.2	#NUM!	CKB
Lysine Degradation II	1.44	0.2	#NUM!	ALDH7A1
Lysine Degradation V	1.44	0.2	#NUM!	ALDH7A1
Tyrosine Degradation I	1.44	0.2	#NUM!	FAH
Androgen Signaling	1.44	0.0237	#NUM!	CACNB2,GNAO1,GNG12,ITPR2
Serotonin Receptor Signaling	1.4	0.0465	#NUM!	ADCY2,ADCY8
D-myo-inositol (1,4,5,6)-Tetrakisphosphate Biosynthesis	1.38	0.0227	#NUM!	ATP1A2,PPP1R1B,PPP1R3C,PTPN13
D-myo-inositol (3,4,5,6)-tetrakisphosphate Biosynthesis	1.38	0.0227	#NUM!	ATP1A2,PPP1R1B,PPP1R3C,PTPN13
Estrogen Biosynthesis	1.38	0.0455	#NUM!	CYP2J2,HSD17B6
Erythropoietin Signaling Pathway	1.37	0.0226	0	ITPR2,PIK3C2A,PLCG1,TGFB2
Arginine Biosynthesis IV	1.36	0.167	#NUM!	GLUD2
Triacylglycerol Biosynthesis	1.33	0.0426	#NUM!	ELOVL2,PLPP3
nNOS Signaling in Skeletal Muscle Cells	1.31	0.0417	#NUM!	CACNB2,ITPR2
3-phosphoinositide Degradation	1.29	0.0213	#NUM!	ATP1A2,PPP1R1B,PPP1R3C,PTPN13
Hepatic Cholestasis	1.29	0.0212	#NUM!	ADCY2,ADCY8,SLCO1C1,TGFB2
Synaptic Long Term Depression	1.25	0.0206	0	CACNB2,GNAO1,ITPR2,PLCG1
Hepatic Fibrosis / Hepatic Stellate Cell Activation	1.25	0.0206	#NUM!	EDNRB,FGF2,FGFR2,TGFB2
FAK Signaling	1.25	0.0256	#NUM!	CAPN2,PIK3C2A,PLCG1
Airway Pathology in Chronic Obstructive Pulmonary Disease	1.24	0.0254	#NUM!	FGF2,PTGDS,TGFB2
Superoxide Radicals Degradation	1.24	0.125	#NUM!	CAT
Nitric Oxide Signaling in the Cardiovascular System	1.24	0.0252	#NUM!	CACNB2,ITPR2,PIK3C2A
ILK Signaling	1.23	0.0202	#NUM!	FERMT2,PARVA,PIK3C2A,VIM
IL-15 Production	1.2	0.0244	#NUM!	FGFR2,MERTK,NTRK2
RHOA Signaling	1.19	0.0242	#NUM!	EZR,MYLK,SEPTIN3
CNTF Signaling	1.18	0.0351	#NUM!	LIFR,PIK3C2A
Prostanoid Biosynthesis	1.15	0.1	#NUM!	PTGDS
Ketolysis	1.15	0.1	#NUM!	ACAA2
RHOGDI Signaling	1.12	0.0186	#NUM!	CDH2,EZR,GNAO1,GNG12
Calcium Signaling	1.12	0.0185	0	CACNB2,CAMK2G,GRINA,ITPR2
Ketogenesis	1.11	0.0909	#NUM!	ACAA2
Purine Nucleotides De Novo Biosynthesis II	1.11	0.0909	#NUM!	PAICS
Thrombopoietin Signaling	1.1	0.0317	#NUM!	PIK3C2A,PLCG1
IL-12 Signaling and Production in Macrophages	1.1	0.0221	#NUM!	CLU,PIK3C2A,TGFB2
PXR/RXR Activation	1.08	0.0308	#NUM!	ALDH1A1,PPARGC1A
Role of Osteoblasts, Osteoclasts and Chondrocytes in Rheumatoid Arthritis	1.07	0.0179	#NUM!	APC,FZD7,FZD8,PIK3C2A
PI3K Signaling in B Lymphocytes	1.05	0.021	#NUM!	CAMK2G,ITPR2,PLCG1
Oleate Biosynthesis II (Animals)	1.04	0.0769	#NUM!	ALDH6A1
Guanosine Nucleotides Degradation III	1.04	0.0769	#NUM!	NT5E
GM-CSF Signaling	1.03	0.0286	#NUM!	CAMK2G,PIK3C2A
Osteoarthritis Pathway	1.02	0.0171	#NUM!	FGF2,FZD7,FZD8,PPARGC1A
Growth Hormone Signaling	1.02	0.0282	#NUM!	PIK3C2A,PLCG1
Urate Biosynthesis/Inosine 5'-phosphate Degradation	1.01	0.0714	#NUM!	NT5E
Mevalonate Pathway I	1.01	0.0714	#NUM!	ACAA2
NRF2-mediated Oxidative Stress Response	1.01	0.0169	#NUM!	CAT,CYP2J2,HACD3,PIK3C2A
Ephrin B Signaling	1	0.0278	#NUM!	GNAO1,GNG12
Netrin Signaling	1	0.0278	#NUM!	CACNB2,ITPR2
Semaphorin Neuronal Repulsive Signaling Pathway	0.996	0.0199	#NUM!	FARP1,PIK3C2A,PLCG1
Type II Diabetes Mellitus Signaling	0.987	0.0197	#NUM!	CACNB2,ITPR2,PIK3C2A
Macropinocytosis Signaling	0.967	0.0263	#NUM!	PIK3C2A,PLCG1
Epithelial Adherens Junction Signaling	0.959	0.0191	#NUM!	CDH2,TGFB2,YAP1
Necroptosis Signaling Pathway	0.959	0.0191	#NUM!	CAMK2G,CAPN2,MERTK
Antiproliferative Role of Somatostatin Receptor 2	0.955	0.026	#NUM!	GNG12,PIK3C2A
Adenosine Nucleotides Degradation II	0.951	0.0625	#NUM!	NT5E
Parkinson's Signaling	0.951	0.0625	#NUM!	SNCAIP
Thyroid Cancer Signaling	0.939	0.0253	#NUM!	NTRK2,PIK3C2A
Estrogen-Dependent Breast Cancer Signaling	0.939	0.0253	#NUM!	HSD17B6,PIK3C2A
Glutaryl-CoA Degradation	0.928	0.0588	#NUM!	ACAA2
Isoleucine Degradation I	0.928	0.0588	#NUM!	ACAA2
Chemokine Signaling	0.928	0.025	#NUM!	CAMK2G,PLCG1
Androgen Biosynthesis	0.903	0.0556	#NUM!	HSD17B6
1D-myo-inositol Hexakisphosphate Biosynthesis II (Mammalian)	0.903	0.0556	#NUM!	ITPKB
D-myo-inositol (1,3,4)-trisphosphate Biosynthesis	0.903	0.0556	#NUM!	ITPKB
Superpathway of Geranylgeranyldiphosphate Biosynthesis I (via Mevalonate)	0.903	0.0556	#NUM!	ACAA2
VEGF Family Ligand-Receptor Interactions	0.893	0.0238	#NUM!	PIK3C2A,PLCG1
Purine Nucleotides Degradation II (Aerobic)	0.883	0.0526	#NUM!	NT5E
Germ Cell-Sertoli Cell Junction Signaling	0.876	0.0175	#NUM!	CDH2,PIK3C2A,TGFB2
Prolactin Signaling	0.876	0.0233	#NUM!	PIK3C2A,PLCG1
PDGF Signaling	0.876	0.0233	#NUM!	PIK3C2A,PLCG1
Regulation of Cellular Mechanics by Calpain Protease	0.854	0.0225	#NUM!	CAPN2,EZR
Ceramide Signaling	0.845	0.0222	#NUM!	PIK3C2A,S1PR1
Acute Myeloid Leukemia Signaling	0.839	0.022	#NUM!	IDH2,PIK3C2A
Tumor Microenvironment Pathway	0.836	0.0168	#NUM!	FGF2,PIK3C2A,TGFB2
Fcγ Receptor-mediated Phagocytosis in Macrophages and Monocytes	0.815	0.0213	#NUM!	EZR,PLCG1
ERBB Signaling	0.815	0.0213	#NUM!	PIK3C2A,PLCG1
Superpathway of D-myo-inositol (1,4,5)-trisphosphate Metabolism	0.804	0.0435	#NUM!	ITPKB
Vitamin-C Transport	0.804	0.0435	#NUM!	LRRC8A
Apelin Cardiac Fibroblast Signaling Pathway	0.804	0.0435	#NUM!	TGFB2
TCA Cycle II (Eukaryotic)	0.788	0.0417	#NUM!	ACO2
Tryptophan Degradation III (Eukaryotic)	0.788	0.0417	#NUM!	ACAA2
UVA-Induced MAPK Signaling	0.788	0.0204	#NUM!	PIK3C2A,PLCG1
Granulocyte Adhesion and Diapedesis	0.785	0.0159	#NUM!	CXCL14,EZR,SDC2
VEGF Signaling	0.78	0.0202	#NUM!	PIK3C2A,PLCG1
Bupropion Degradation	0.772	0.04	#NUM!	CYP2J2
Gluconeogenesis I	0.772	0.04	#NUM!	ME1
Leukocyte Extravasation Signaling	0.767	0.0155	#NUM!	EZR,PIK3C2A,PLCG1
Clathrin-mediated Endocytosis Signaling	0.767	0.0155	#NUM!	CLU,FGF2,PIK3C2A
D-myo-inositol (1,4,5)-Trisphosphate Biosynthesis	0.757	0.0385	#NUM!	PLCG1
Virus Entry via Endocytic Pathways	0.747	0.0192	#NUM!	PIK3C2A,PLCG1
IGF-1 Signaling	0.747	0.0192	#NUM!	IGFBP7,PIK3C2A
Apoptosis Signaling	0.747	0.0192	#NUM!	CAPN2,PLCG1
NAD Salvage Pathway II	0.742	0.037	#NUM!	NT5E
Chronic Myeloid Leukemia Signaling	0.728	0.0187	#NUM!	PIK3C2A,TGFB2
PPAR Signaling	0.728	0.0187	#NUM!	NR2F1,PPARGC1A
Paxillin Signaling	0.724	0.0185	#NUM!	PARVA,PIK3C2A
Superpathway of Cholesterol Biosynthesis	0.714	0.0345	#NUM!	ACAA2
Role of p14/p19ARF in Tumor Suppression	0.714	0.0345	#NUM!	PIK3C2A
IL-8 Signaling	0.69	0.0142	#NUM!	GNAO1,GNG12,PIK3C2A
Autophagy	0.682	0.0141	#NUM!	FGF2,PIK3C2A,TGFB2
ERK/MAPK Signaling	0.678	0.014	#NUM!	PIK3C2A,PLCG1,PPP1R3C
Acetone Degradation I (to Methylglyoxal)	0.676	0.0312	#NUM!	CYP2J2
Fc Epsilon RI Signaling	0.666	0.0169	#NUM!	PIK3C2A,PLCG1
PAK Signaling	0.666	0.0169	#NUM!	MYLK,PIK3C2A
NGF Signaling	0.666	0.0169	#NUM!	PIK3C2A,PLCG1
Circadian Rhythm Signaling	0.664	0.0303	#NUM!	GRINA
Airway Inflammation in Asthma	0.664	0.0303	#NUM!	TGFB2
Inhibition of Angiogenesis by TSP1	0.652	0.0294	#NUM!	SDC2
Fatty Acid β-oxidation I	0.652	0.0294	#NUM!	ACAA2
IL-9 Signaling	0.642	0.0286	#NUM!	PIK3C2A
FXR/RXR Activation	0.623	0.0159	#NUM!	CLU,PPARGC1A
Pancreatic Adenocarcinoma Signaling	0.623	0.0159	#NUM!	PIK3C2A,TGFB2
Ferroptosis Signaling Pathway	0.623	0.0159	#NUM!	SLC7A11,YAP1
GP6 Signaling Pathway	0.618	0.0157	#NUM!	PIK3C2A,PLCG1
Docosahexaenoic Acid (DHA) Signaling	0.611	0.0263	#NUM!	PIK3C2A
Thyroid Hormone Metabolism II (via Conjugation and/or Degradation)	0.611	0.0263	#NUM!	DIO2
Inhibition of Matrix Metalloproteases	0.6	0.0256	#NUM!	SDC2
HGF Signaling	0.595	0.0152	#NUM!	PIK3C2A,PLCG1
p70S6K Signaling	0.595	0.0152	#NUM!	PIK3C2A,PLCG1
Gα12/13 Signaling	0.59	0.015	#NUM!	CDH2,PIK3C2A
Th2 Pathway	0.572	0.0146	#NUM!	PIK3C2A,S1PR1
RAC Signaling	0.567	0.0145	#NUM!	CYFIP2,PIK3C2A
MSP-RON Signaling In Cancer Cells Pathway	0.567	0.0145	#NUM!	PIK3C2A,VIM
Iron homeostasis signaling pathway	0.564	0.0144	#NUM!	ACO2,CYBRD1
Insulin Receptor Signaling	0.559	0.0143	#NUM!	PIK3C2A,PPP1R3C
Dermatan Sulfate Biosynthesis (Late Stages)	0.548	0.0222	#NUM!	HS2ST1
Role of OCT4 in Mammalian Embryonic Stem Cell Pluripotency	0.539	0.0217	#NUM!	NR2F1
Apelin Pancreas Signaling Pathway	0.539	0.0217	#NUM!	PIK3C2A
IL-23 Signaling Pathway	0.539	0.0217	#NUM!	PIK3C2A
Ephrin A Signaling	0.532	0.0213	#NUM!	PIK3C2A
Chondroitin Sulfate Biosynthesis (Late Stages)	0.532	0.0213	#NUM!	HS2ST1
PTEN Signaling	0.519	0.0133	#NUM!	FGFR2,NTRK2
CCR5 Signaling in Macrophages	0.511	0.01	#NUM!	CACNB2,GNAO1,GNG12,ITPR2,PLCG1
Melanoma Signaling	0.509	0.02	#NUM!	PIK3C2A
Triacylglycerol Degradation	0.509	0.02	#NUM!	MGLL
FAT10 Cancer Signaling Pathway	0.509	0.02	#NUM!	TGFB2
Amyloid Processing	0.502	0.0196	#NUM!	CAPN2
Role of Pattern Recognition Receptors in Recognition of Bacteria and Viruses	0.495	0.0128	#NUM!	PIK3C2A,TGFB2
UVB-Induced MAPK Signaling	0.495	0.0192	#NUM!	PIK3C2A
Stearate Biosynthesis I (Animals)	0.488	0.0189	#NUM!	ELOVL2
Transcriptional Regulatory Network in Embryonic Stem Cells	0.481	0.0185	#NUM!	PAX6
Phototransduction Pathway	0.481	0.0185	#NUM!	RGR
Lymphotoxin β Receptor Signaling	0.475	0.0182	#NUM!	PIK3C2A
Chondroitin Sulfate Biosynthesis	0.475	0.0182	#NUM!	HS2ST1
HOTAIR Regulatory Pathway	0.47	0.0123	#NUM!	PIK3C2A,VIM
CSDE1 Signaling Pathway	0.469	0.0179	#NUM!	VIM
Huntington's Disease Signaling	0.465	0.0107	#NUM!	CAPN2,GNG12,PIK3C2A
Role of IL-17A in Arthritis	0.462	0.0175	#NUM!	PIK3C2A
HMGB1 Signaling	0.457	0.012	#NUM!	PIK3C2A,TGFB2
MSP-RON Signaling Pathway	0.457	0.0172	#NUM!	PIK3C2A
Nicotine Degradation III	0.457	0.0172	#NUM!	CYP2J2
Dermatan Sulfate Biosynthesis	0.457	0.0172	#NUM!	HS2ST1
Endometrial Cancer Signaling	0.445	0.0167	#NUM!	PIK3C2A
Melatonin Degradation I	0.445	0.0167	#NUM!	CYP2J2
Mitochondrial Dysfunction	0.444	0.0117	#NUM!	ACO2,CAT
Th1 and Th2 Activation Pathway	0.44	0.0116	#NUM!	PIK3C2A,S1PR1
IL-2 Signaling	0.439	0.0164	#NUM!	PIK3C2A
Polyamine Regulation in Colon Cancer	0.434	0.0161	#NUM!	APC
Tight Junction Signaling	0.423	0.0112	#NUM!	MYLK,TGFB2
ERB2-ERBB3 Signaling	0.418	0.0154	#NUM!	PIK3C2A
Superpathway of Melatonin Degradation	0.418	0.0154	#NUM!	CYP2J2
Role of PI3K/AKT Signaling in the Pathogenesis of Influenza	0.412	0.0152	#NUM!	PIK3C2A
Phospholipases	0.412	0.0152	#NUM!	PLCG1
Nicotine Degradation II	0.412	0.0152	#NUM!	CYP2J2
CD40 Signaling	0.408	0.0149	#NUM!	PIK3C2A
IL-17A Signaling in Airway Cells	0.408	0.0149	#NUM!	PIK3C2A
Eicosanoid Signaling	0.408	0.0149	#NUM!	PTGDS
PKCθ Signaling in T Lymphocytes	0.405	0.00896	#NUM!	CACNB2,CAMK2G,ITPR2,PIK3C2A,PLCG1
Remodeling of Epithelial Adherens Junctions	0.402	0.0147	#NUM!	APC
Cell Cycle: G1/S Checkpoint Regulation	0.402	0.0147	#NUM!	TGFB2
Role of JAK1 and JAK3 in γc Cytokine Signaling	0.398	0.0145	#NUM!	PIK3C2A
SPINK1 General Cancer Pathway	0.398	0.0145	#NUM!	PIK3C2A
IL-17 Signaling	0.396	0.0107	#NUM!	PIK3C2A,TGFB2
Heparan Sulfate Biosynthesis (Late Stages)	0.388	0.0141	#NUM!	HS2ST1
Glioma Invasiveness Signaling	0.379	0.0137	#NUM!	PIK3C2A
Natural Killer Cell Signaling	0.365	0.0101	#NUM!	PIK3C2A,PLCG1
TREM1 Signaling	0.362	0.013	#NUM!	PLCG1
Angiopoietin Signaling	0.362	0.013	#NUM!	PIK3C2A
VDR/RXR Activation	0.358	0.0128	#NUM!	TGFB2
Role of NFAT in Regulation of the Immune Response	0.358	0.00849	#NUM!	GNAO1,GNG12,ITPR2,PIK3C2A,PLCG1
NF-κB Activation by Viruses	0.358	0.0128	#NUM!	PIK3C2A
Maturity Onset Diabetes of Young (MODY) Signaling	0.358	0.0128	#NUM!	CACNB2
Heparan Sulfate Biosynthesis	0.358	0.0128	#NUM!	HS2ST1
IL-7 Signaling Pathway	0.358	0.0128	#NUM!	PIK3C2A
IL-3 Signaling	0.354	0.0127	#NUM!	PIK3C2A
FLT3 Signaling in Hematopoietic Progenitor Cells	0.35	0.0125	#NUM!	PIK3C2A
Renal Cell Carcinoma Signaling	0.35	0.0125	#NUM!	PIK3C2A
BEX2 Signaling Pathway	0.346	0.0123	#NUM!	CDH2
JAK/STAT Signaling	0.341	0.0122	#NUM!	PIK3C2A
Cyclins and Cell Cycle Regulation	0.333	0.0119	#NUM!	TGFB2
PEDF Signaling	0.333	0.0119	#NUM!	PIK3C2A
LPS-stimulated MAPK Signaling	0.33	0.0118	#NUM!	PIK3C2A
Agranulocyte Adhesion and Diapedesis	0.329	0.00935	#NUM!	CXCL14,EZR
Role of Hypercytokinemia/hyperchemokinemia in the Pathogenesis of Influenza	0.327	0.0116	#NUM!	S1PR1
Crosstalk between Dendritic Cells and Natural Killer Cells	0.309	0.011	#NUM!	CAMK2G
RANK Signaling in Osteoclasts	0.309	0.011	#NUM!	PIK3C2A
IL-4 Signaling	0.303	0.0108	#NUM!	PIK3C2A
HER-2 Signaling in Breast Cancer	0.301	0.00881	#NUM!	PIK3C2A,PLCG1
Small Cell Lung Cancer Signaling	0.293	0.0104	#NUM!	PIK3C2A
TGF-β Signaling	0.293	0.0104	#NUM!	TGFB2
ICOS-ICOSL Signaling in T Helper Cells	0.287	0.00789	#NUM!	CAMK2G,ITPR2,PIK3C2A,PLCG1
p53 Signaling	0.287	0.0102	#NUM!	PIK3C2A
Kinetochore Metaphase Signaling Pathway	0.267	0.00952	#NUM!	PPP1R3C
Telomerase Signaling	0.261	0.00935	#NUM!	PIK3C2A
Phospholipase C Signaling	0.254	0.00742	#NUM!	ADCY2,ADCY8,GNG12,ITPR2,PLCG1
Antioxidant Action of Vitamin C	0.251	0.00901	#NUM!	PLCG1
Prostate Cancer Signaling	0.249	0.00893	#NUM!	PIK3C2A
Regulation of Actin-based Motility by Rho	0.239	0.00862	#NUM!	MYLK
Bladder Cancer Signaling	0.239	0.00862	#NUM!	FGF2
Role of Tissue Factor in Cancer	0.239	0.00862	#NUM!	PIK3C2A
Neuregulin Signaling	0.237	0.00855	#NUM!	PLCG1
MSP-RON Signaling In Macrophages Pathway	0.237	0.00855	#NUM!	PIK3C2A
p38 MAPK Signaling	0.234	0.00847	#NUM!	TGFB2
Cholecystokinin/Gastrin-mediated Signaling	0.232	0.0084	#NUM!	ITPR2
Th1 Pathway	0.225	0.0082	#NUM!	PIK3C2A
LXR/RXR Activation	0.223	0.00813	#NUM!	CLU
IL-6 Signaling	0.213	0.00781	#NUM!	PIK3C2A
Atherosclerosis Signaling	0.208	0.00769	#NUM!	CLU
Glucocorticoid Receptor Signaling	0	0.00516	#NUM!	GJA1,PIK3C2A,TGFB2
Calcium-induced T Lymphocyte Apoptosis	0	0.00652	#NUM!	CAPN2,ITPR2,PLCG1
CTLA4 Signaling in Cytotoxic T Lymphocytes	0	0.00418	#NUM!	PIK3C2A,PLCG1
CD28 Signaling in T Helper Cells	0	0.0058	#NUM!	ITPR2,PIK3C2A,PLCG1
IL-15 Signaling	0	0.00189	#NUM!	PIK3C2A
Dendritic Cell Maturation	0	0.0034	#NUM!	PIK3C2A,PLCG1
mTOR Signaling	0	0.00472	#NUM!	PIK3C2A
Systemic Lupus Erythematosus Signaling	0	0.00322	#NUM!	PIK3C2A,PLCG1
CDC42 Signaling	0	0.00348	#NUM!	APC,MYLK
EIF2 Signaling	0	0.00446	#NUM!	PIK3C2A
Hereditary Breast Cancer Signaling	0	0.00704	#NUM!	PIK3C2A
Regulation of eIF4 and p70S6K Signaling	0	0.00559	#NUM!	PIK3C2A
Regulation of IL-2 Expression in Activated and Anergic T Lymphocytes	0	0.00434	#NUM!	PLCG1,TGFB2
Antiproliferative Role of TOB in T Cell Signaling	0	0.00235	#NUM!	TGFB2
TEC Kinase Signaling	0	0.00691	#NUM!	GNAO1,GNG12,PIK3C2A,PLCG1
SAPK/JNK Signaling	0	0.00398	#NUM!	GNG12,PIK3C2A
Protein Ubiquitination Pathway	0	0.00364	#NUM!	CRYAB
B Cell Receptor Signaling	0	0.00318	#NUM!	CAMK2G,PIK3C2A
NF-κB Signaling	0	0.00526	#NUM!	FGFR2,NTRK2,PIK3C2A
T Cell Receptor Signaling	0	0.00326	#NUM!	PIK3C2A,PLCG1
T Cell Exhaustion Signaling Pathway	0	0.00353	#NUM!	PIK3C2A,PLCG1
Systemic Lupus Erythematosus In T Cell Signaling Pathway	0	0.00469	#NUM!	EZR,PIK3C2A,PLCG1
Systemic Lupus Erythematosus In B Cell Signaling Pathway	0	0.00277	#NUM!	PIK3C2A,TGFB2
Xenobiotic Metabolism General Signaling Pathway	0	0.00699	#NUM!	PIK3C2A

## Sheet: Microglia
Ingenuity Canonical Pathways	-log(p-value)	Ratio	z-score	Molecules		#NUM!: z-score not available
Neuroinflammation Signaling Pathway	7.96	0.0413	1.155	B2M,CX3CR1,CXCL12,HLA-DRA,IFNGR2,NFKB1,PLA2G4A,PTGS2,TBK1,TGFBR2,TLR7,TREM2,TYROBP
Coronavirus Pathogenesis Pathway	6.94	0.0493	-0.333	ADAM17,ADAM9,EIF2AK3,EIF4E,NFKB1,PTGS2,TBK1,TGFBR2,TLR7,ZC3HAV1
Crosstalk between Dendritic Cells and Natural Killer Cells	6.3	0.0769	1.342	ACTB,HLA-DRA,NFKB1,TLN2,TLR7,TREM2,TYROBP
Actin Cytoskeleton Signaling	5.24	0.0367	0.707	ACTB,ARPC1B,CYFIP1,DIAPH2,EZR,GNA13,GSN,ROCK1,TLN2
Cardiac Hypertrophy Signaling (Enhanced)	4.6	0.0223	2.887	DIAPH2,EIF4E,GNA13,IL13RA1,IL6ST,ITPR2,MEF2C,MKNK1,NFKB1,PTGS2,ROCK1,TGFBR2
RHOA Signaling	4.32	0.0484	1.633	ACTB,ARPC1B,CDC42EP3,EZR,GNA13,ROCK1
Clathrin-mediated Endocytosis Signaling	4.15	0.0363	#NUM!	ACTB,AP1B1,ARPC1B,ARRB2,DAB2,LYZ,TFRC
Signaling by Rho Family GTPases	4.08	0.0299	1.134	ACTB,ARPC1B,CDC42EP3,CYFIP1,EZR,GNA13,NFKB1,ROCK1
Fcγ Receptor-mediated Phagocytosis in Macrophages and Monocytes	3.87	0.0532	0.447	ACTB,ARPC1B,EZR,LYN,TLN2
Osteoarthritis Pathway	3.64	0.0299	1.134	CASP4,MEF2C,NFKB1,PTGS2,RUNX2,SPP1,TGFBR2
CXCR4 Signaling	3.61	0.0359	2.236	CXCL12,ELMO1,GNA13,ITPR2,LYN,ROCK1
Phagosome Formation	3.58	0.0174	1.732	AP1B1,ARPC1B,CX3CR1,ELMO1,GPR34,ITPR2,LYN,P2RY12,PLA2G4A,ROCK1,TLN2,TLR7
Axonal Guidance Signaling	3.49	0.0198	#NUM!	ADAM17,ADAM9,ARPC1B,CXCL12,EIF4E,GNA13,MKNK1,ROCK1,SDCBP,SRGAP2
Cholecystokinin/Gastrin-mediated Signaling	3.39	0.042	2.236	GNA13,ITPR2,MEF2C,PTGS2,ROCK1
LXR/RXR Activation	3.33	0.0407	0	LYZ,MYLIP,NFKB1,PTGS2,SERPINF1
Opioid Signaling Pathway	3.21	0.0254	-0.447	AP1B1,ARRB2,GNA13,ITPR2,LYN,NFKB1,RGS10
MIF-mediated Glucocorticoid Regulation	3.06	0.0833	#NUM!	NFKB1,PLA2G4A,PTGS2
Phagosome Maturation	2.83	0.0314	#NUM!	ATP6V1B2,B2M,CTSC,CTSS,HLA-DRA
MIF Regulation of Innate Immunity	2.8	0.0682	#NUM!	NFKB1,PLA2G4A,PTGS2
Death Receptor Signaling	2.79	0.0417	-1	ACTB,NFKB1,ROCK1,TBK1
Virus Entry via Endocytic Pathways	2.67	0.0385	#NUM!	ACTB,AP1B1,B2M,TFRC
Role of MAPK Signaling in Promoting the Pathogenesis of Influenza	2.55	0.0357	1	ATP6V1B2,NFKB1,PLA2G4A,PTGS2
Colorectal Cancer Metastasis Signaling	2.54	0.0223	1	GNA13,IL6ST,NFKB1,PTGS2,TGFBR2,TLR7
Chondroitin Sulfate Degradation (Metazoa)	2.51	0.125	#NUM!	GM2A,HEXB
Regulation of Actin-based Motility by Rho	2.49	0.0345	#NUM!	ACTB,ARPC1B,GSN,ROCK1
Role of Tissue Factor in Cancer	2.49	0.0345	#NUM!	ARRB2,EIF4E,GNA13,LYN
Endothelin-1 Signaling	2.48	0.0262	2.236	CASP4,GNA13,ITPR2,PLA2G4A,PTGS2
MSP-RON Signaling In Macrophages Pathway	2.48	0.0342	-1	HLA-DRA,IFNGR2,NFKB1,PTGS2
p38 MAPK Signaling	2.47	0.0339	2	MEF2C,MKNK1,PLA2G4A,TGFBR2
Glucocorticoid Receptor Signaling	2.46	0.0155	#NUM!	ACTB,B2M,HLA-DRA,IL13RA1,IL6ST,NFKB1,PLA2G4A,PTGS2,TGFBR2
Dermatan Sulfate Degradation (Metazoa)	2.46	0.118	#NUM!	GM2A,HEXB
PI3K/AKT Signaling	2.41	0.0251	#NUM!	EIF4E,IL13RA1,IL6ST,NFKB1,PTGS2
Ephrin Receptor Signaling	2.39	0.0249	2.236	ARPC1B,CXCL12,GNA13,ROCK1,SDCBP
Senescence Pathway	2.33	0.0202	0.816	EIF4E,ETS2,ITPR2,NFKB1,TBK1,TGFBR2
Atherosclerosis Signaling	2.32	0.0308	#NUM!	CXCL12,LYZ,NFKB1,PLA2G4A
fMLP Signaling in Neutrophils	2.31	0.0305	#NUM!	ARPC1B,GNA13,ITPR2,NFKB1
IL-8 Signaling	2.3	0.0237	1	ARRB2,GNA13,NFKB1,PTGS2,ROCK1
Protein Kinase A Signaling	2.29	0.0174	2.449	DUSP5,GNA13,ITPR2,NFKB1,PTGS2,ROCK1,TGFBR2
Gα12/13 Signaling	2.28	0.0301	1	GNA13,MEF2C,NFKB1,ROCK1
Integrin Signaling	2.28	0.0235	0	ACTB,ARPC1B,GSN,ROCK1,TLN2
ERK/MAPK Signaling	2.27	0.0234	1.342	EIF4E,ETS2,MKNK1,PLA2G4A,TLN2
RHOGDI Signaling	2.27	0.0233	-1	ACTB,ARPC1B,EZR,GNA13,ROCK1
CCR3 Signaling in Eosinophils	2.26	0.0296	#NUM!	GNA13,ITPR2,PLA2G4A,ROCK1
ERK5 Signaling	2.2	0.0417	#NUM!	GNA13,IL6ST,MEF2C
Ephrin B Signaling	2.2	0.0417	#NUM!	CXCL12,GNA13,ROCK1
Role of Osteoblasts, Osteoclasts and Chondrocytes in Rheumatoid Arthritis	2.19	0.0223	#NUM!	ADAM17,GSN,NFKB1,RUNX2,SPP1
Tumoricidal Function of Hepatic Natural Killer Cells	2.16	0.0833	#NUM!	LYVE1,SRGN
Role of MAPK Signaling in Inhibiting the Pathogenesis of Influenza	2.13	0.0395	#NUM!	NFKB1,PLA2G4A,PTGS2
TREM1 Signaling	2.12	0.039	#NUM!	NFKB1,TLR7,TYROBP
Role of JAK1, JAK2 and TYK2 in Interferon Signaling	2.09	0.0769	#NUM!	IFNGR2,NFKB1
PEDF Signaling	2.01	0.0357	#NUM!	NFKB1,ROCK1,SERPINF1
Sperm Motility	1.97	0.0197	#NUM!	GNA13,ITPR2,LYN,MERTK,PLA2G4A
Cardiac Hypertrophy Signaling	1.94	0.0194	2	EIF4E,GNA13,MEF2C,ROCK1,TGFBR2
TNFR2 Signaling	1.92	0.0625	#NUM!	NFKB1,TBK1
Gαq Signaling	1.91	0.0235	#NUM!	GNA13,ITPR2,NFKB1,ROCK1
Th1 and Th2 Activation Pathway	1.9	0.0233	#NUM!	HLA-DRA,IFNGR2,NFKB1,TGFBR2
Tumor Microenvironment Pathway	1.84	0.0223	1	CXCL12,NFKB1,PTGS2,SPP1
Sumoylation Pathway	1.77	0.0291	#NUM!	NFKB1,RANBP2,ZNF217
Antigen Presentation Pathway	1.75	0.0513	#NUM!	B2M,HLA-DRA
PD-1, PD-L1 cancer immunotherapy pathway	1.74	0.0283	#NUM!	B2M,HLA-DRA,IFNGR2
Leukocyte Extravasation Signaling	1.73	0.0207	1	ACTB,CXCL12,EZR,ROCK1
PPAR Signaling	1.73	0.028	#NUM!	CITED2,NFKB1,PTGS2
Synaptic Long Term Depression	1.72	0.0206	2	GNA13,ITPR2,LYN,PLA2G4A
Natural Killer Cell Signaling	1.69	0.0201	0	B2M,NFKB1,ROCK1,TYROBP
Role of RIG1-like Receptors in Antiviral Innate Immunity	1.62	0.0435	#NUM!	NFKB1,TBK1
Role of OCT4 in Mammalian Embryonic Stem Cell Pluripotency	1.62	0.0435	#NUM!	ETS2,SPP1
Apelin Pancreas Signaling Pathway	1.62	0.0435	#NUM!	EIF2AK3,NFKB1
Thrombin Signaling	1.61	0.019	1	GNA13,ITPR2,NFKB1,ROCK1
iNOS Signaling	1.6	0.0426	#NUM!	IFNGR2,NFKB1
Th1 Pathway	1.58	0.0246	#NUM!	HLA-DRA,IFNGR2,NFKB1
IL-15 Production	1.58	0.0244	#NUM!	LYN,MERTK,NFKB1
Role of Macrophages, Fibroblasts and Endothelial Cells in Rheumatoid Arthritis	1.55	0.0154	#NUM!	CXCL12,IL6ST,NFKB1,ROCK1,TLR7
FAT10 Cancer Signaling Pathway	1.55	0.04	#NUM!	NFKB1,TGFBR2
Pancreatic Adenocarcinoma Signaling	1.55	0.0238	#NUM!	NFKB1,PTGS2,TGFBR2
Role of NFAT in Cardiac Hypertrophy	1.55	0.0182	2	IL6ST,ITPR2,MEF2C,TGFBR2
EIF2 Signaling	1.52	0.0179	#NUM!	ACTB,EIF2AK3,EIF3G,EIF4E
HER-2 Signaling in Breast Cancer	1.51	0.0176	1	ETS2,LYN,NFKB1,PTGS2
GABA Receptor Signaling	1.5	0.0229	#NUM!	AP1B1,GNA13,ITPR2
STAT3 Pathway	1.47	0.0222	#NUM!	IL13RA1,IL6ST,TGFBR2
Th2 Pathway	1.46	0.0219	#NUM!	HLA-DRA,NFKB1,TGFBR2
RAC Signaling	1.45	0.0217	#NUM!	ARPC1B,CYFIP1,NFKB1
Gαi Signaling	1.45	0.0217	#NUM!	GNA13,P2RY12,RGS10
Role of IL-17A in Arthritis	1.45	0.0351	#NUM!	NFKB1,PTGS2
Apelin Endothelial Signaling Pathway	1.44	0.0216	#NUM!	GNA13,MEF2C,NFKB1
Cancer Drug Resistance By Drug Efflux	1.43	0.0345	#NUM!	NFKB1,PTGS2
PI3K Signaling in B Lymphocytes	1.41	0.021	#NUM!	ITPR2,LYN,NFKB1
Endocannabinoid Cancer Inhibition Pathway	1.41	0.021	#NUM!	CASP4,GNA13,ROCK1
Corticotropin Releasing Hormone Signaling	1.37	0.0201	#NUM!	ITPR2,MEF2C,PTGS2
Factors Promoting Cardiogenesis in Vertebrates	1.35	0.0199	#NUM!	MEF2C,ROCK1,TGFBR2
Activation of IRF by Cytosolic Pattern Recognition Receptors	1.34	0.0308	#NUM!	NFKB1,TBK1
CD40 Signaling	1.32	0.0299	#NUM!	NFKB1,PTGS2
Eicosanoid Signaling	1.32	0.0299	#NUM!	PLA2G4A,PTGS2
Epithelial Adherens Junction Signaling	1.31	0.0191	#NUM!	ARPC1B,ROCK1,TGFBR2
Remodeling of Epithelial Adherens Junctions	1.31	0.0294	#NUM!	ACTB,ARPC1B
Prostanoid Biosynthesis	1.29	0.1	#NUM!	PTGS2
Insulin Secretion Signaling Pathway	1.28	0.0149	2	EIF2AK3,EIF4E,ITPR2,LYN
HOTAIR Regulatory Pathway	1.27	0.0184	#NUM!	NFKB1,ROCK1,SPP1
GDP-glucose Biosynthesis	1.25	0.0909	#NUM!	PGM5
Caveolar-mediated Endocytosis Signaling	1.23	0.0267	#NUM!	ACTB,B2M
Androgen Signaling	1.23	0.0178	#NUM!	GNA13,ITPR2,NFKB1
Germ Cell-Sertoli Cell Junction Signaling	1.22	0.0175	#NUM!	ACTB,GSN,TGFBR2
Estrogen Receptor Signaling	1.22	0.0124	0.447	EIF4E,GNA13,NFKB1,ROCK1,RUNX2
Glucose and Glucose-1-phosphate Degradation	1.22	0.0833	#NUM!	PGM5
Glycogen Degradation II	1.22	0.0833	#NUM!	PGM5
VDR/RXR Activation	1.2	0.0256	#NUM!	RUNX2,SPP1
Toll-like Receptor Signaling	1.2	0.0256	#NUM!	NFKB1,TLR7
Xenobiotic Metabolism Signaling	1.19	0.0139	#NUM!	CITED2,EIF2AK3,HS3ST4,NFKB1
Tight Junction Signaling	1.18	0.0169	#NUM!	ACTB,NFKB1,TGFBR2
Role of MAPK Signaling in the Pathogenesis of Influenza	1.17	0.0247	#NUM!	PLA2G4A,PTGS2
BEX2 Signaling Pathway	1.17	0.0247	#NUM!	NFKB1,SPP1
Regulation of eIF4 and p70S6K Signaling	1.17	0.0168	#NUM!	EIF3G,EIF4E,MKNK1
Hepatic Fibrosis Signaling Pathway	1.16	0.0119	0.447	NFKB1,ROCK1,SPP1,TFRC,TGFBR2
Glycogen Degradation III	1.15	0.0714	#NUM!	PGM5
Acute Phase Response Signaling	1.14	0.0162	#NUM!	IL6ST,NFKB1,SERPINF1
FcγRIIB Signaling in B Lymphocytes	1.14	0.0235	#NUM!	ITPR2,LYN
Role of Hypercytokinemia/hyperchemokinemia in the Pathogenesis of Influenza	1.13	0.0233	#NUM!	NFKB1,TLR7
BMP signaling pathway	1.12	0.023	#NUM!	NFKB1,RUNX2
Regulation Of The Epithelial Mesenchymal Transition In Development Pathway	1.12	0.023	#NUM!	ADAM17,NFKB1
Production of Nitric Oxide and Reactive Oxygen Species in Macrophages	1.11	0.0157	#NUM!	IFNGR2,LYZ,NFKB1
Regulation of Cellular Mechanics by Calpain Protease	1.1	0.0225	#NUM!	EZR,TLN2
PPARα/RXRα Activation	1.1	0.0155	#NUM!	MEF2C,NFKB1,TGFBR2
Hepatic Fibrosis / Hepatic Stellate Cell Activation	1.09	0.0155	#NUM!	IFNGR2,NFKB1,TGFBR2
RANK Signaling in Osteoclasts	1.09	0.022	#NUM!	GSN,NFKB1
Regulation of the Epithelial-Mesenchymal Transition Pathway	1.09	0.0154	#NUM!	ADAM17,NFKB1,TGFBR2
RAR Activation	1.08	0.0153	#NUM!	ACTB,CITED2,NFKB1
Actin Nucleation by ARP-WASP Complex	1.07	0.0215	#NUM!	ARPC1B,ROCK1
IL-4 Signaling	1.07	0.0215	#NUM!	HLA-DRA,IL13RA1
RAN Signaling	1.07	0.0588	#NUM!	RANBP2
ILK Signaling	1.07	0.0152	#NUM!	ACTB,NFKB1,PTGS2
IL-1 Signaling	1.06	0.0213	#NUM!	GNA13,NFKB1
Gustation Pathway	1.06	0.015	#NUM!	DAGLB,ITPR2,P2RY12
Role of NFAT in Regulation of the Immune Response	1.06	0.0102	1.342	GNA13,HLA-DRA,ITPR2,LYN,MEF2C,NFKB1
Small Cell Lung Cancer Signaling	1.05	0.0208	#NUM!	NFKB1,PTGS2
TGF-β Signaling	1.05	0.0208	#NUM!	RUNX2,TGFBR2
VEGF Signaling	1.03	0.0202	#NUM!	ACTB,ROCK1
CREB Signaling in Neurons	1.02	0.00997	2.236	CX3CR1,GNA13,GPR34,ITPR2,P2RY12,TGFBR2
Fatty Acid α-oxidation	1	0.05	#NUM!	PTGS2
Inflammasome pathway	1	0.05	#NUM!	NFKB1
Autophagy	1	0.0141	#NUM!	EIF2AK3,NFKB1,TBK1
Agranulocyte Adhesion and Diapedesis	0.996	0.014	#NUM!	ACTB,CXCL12,EZR
Apoptosis Signaling	0.987	0.0192	#NUM!	NFKB1,ROCK1
Endoplasmic Reticulum Stress Pathway	0.983	0.0476	#NUM!	EIF2AK3
α-Adrenergic Signaling	0.975	0.0189	#NUM!	GNA13,ITPR2
Chronic Myeloid Leukemia Signaling	0.971	0.0187	#NUM!	NFKB1,TGFBR2
Paxillin Signaling	0.963	0.0185	#NUM!	ACTB,TLN2
Cardiomyocyte Differentiation via BMP Receptors	0.947	0.0435	#NUM!	MEF2C
Antioxidant Action of Vitamin C	0.943	0.018	#NUM!	NFKB1,PLA2G4A
Systemic Lupus Erythematosus In T Cell Signaling Pathway	0.928	0.00939	1.633	B2M,CASP4,EZR,GNA13,HLA-DRA,ROCK1
Role of JAK family kinases in IL-6-type Cytokine Signaling	0.91	0.04	#NUM!	IL6ST
FAK Signaling	0.907	0.0171	#NUM!	ACTB,TLN2
Fc Epsilon RI Signaling	0.9	0.0169	#NUM!	LYN,PLA2G4A
Sphingosine-1-phosphate Signaling	0.9	0.0169	#NUM!	CASP4,GNA13
NGF Signaling	0.9	0.0169	#NUM!	NFKB1,ROCK1
NRF2-mediated Oxidative Stress Response	0.896	0.0127	#NUM!	ABCC4,ACTB,EIF2AK3
IL-17A Signaling in Gastric Cells	0.896	0.0385	#NUM!	NFKB1
Renin-Angiotensin Signaling	0.886	0.0167	#NUM!	ITPR2,NFKB1
Reelin Signaling in Neurons	0.854	0.0159	#NUM!	ARPC1B,LYN
Ferroptosis Signaling Pathway	0.854	0.0159	#NUM!	EIF2AK3,TFRC
Phospholipase C Signaling	0.851	0.0089	1.342	GNA13,ITPR2,LYN,MEF2C,NFKB1,PLA2G4A
Sonic Hedgehog Signaling	0.851	0.0345	#NUM!	ARRB2
IL-6 Signaling	0.842	0.0156	#NUM!	IL6ST,NFKB1
G Beta Gamma Signaling	0.836	0.0155	#NUM!	GNA13,ITPR2
P2Y Purigenic Receptor Signaling Pathway	0.836	0.0155	#NUM!	NFKB1,P2RY12
HGF Signaling	0.821	0.0152	#NUM!	ETS2,PTGS2
IL-12 Signaling and Production in Macrophages	0.801	0.0147	#NUM!	LYZ,NFKB1
Role of PKR in Interferon Induction and Antiviral Response	0.801	0.0147	#NUM!	IFNGR2,NFKB1
Airway Inflammation in Asthma	0.799	0.0303	#NUM!	IFNGR2
MSP-RON Signaling In Cancer Cells Pathway	0.79	0.0145	#NUM!	ETS2,NFKB1
4-1BB Signaling in T Lymphocytes	0.788	0.0294	#NUM!	NFKB1
Inhibition of Angiogenesis by TSP1	0.788	0.0294	#NUM!	TGFBR2
Iron homeostasis signaling pathway	0.785	0.0144	#NUM!	ATP6V1B2,TFRC
IL-9 Signaling	0.777	0.0286	#NUM!	NFKB1
Interferon Signaling	0.764	0.0278	#NUM!	IFNGR2
G-Protein Coupled Receptor Signaling	0.757	0.0109	#NUM!	NFKB1,P2RY12,RGS10
TWEAK Signaling	0.754	0.027	#NUM!	NFKB1
Dilated Cardiomyopathy Signaling Pathway	0.752	0.0137	#NUM!	ACTB,ITPR2
Systemic Lupus Erythematosus In B Cell Signaling Pathway	0.752	0.0083	0	IFNGR2,IL6ST,LYN,NFKB1,TBK1,TLR7
Endocannabinoid Neuronal Synapse Pathway	0.747	0.0136	#NUM!	ITPR2,PTGS2
Docosahexaenoic Acid (DHA) Signaling	0.745	0.0263	#NUM!	SERPINF1
IL-17A Signaling in Fibroblasts	0.745	0.0263	#NUM!	NFKB1
Notch Signaling	0.745	0.0263	#NUM!	ADAM17
Cellular Effects of Sildenafil (Viagra)	0.74	0.0134	#NUM!	ACTB,ITPR2
PTEN Signaling	0.735	0.0133	#NUM!	NFKB1,TGFBR2
Inhibition of Matrix Metalloproteases	0.733	0.0256	#NUM!	ADAM17
NAD Signaling Pathway	0.73	0.0132	#NUM!	EIF2AK3,NFKB1
Type II Diabetes Mellitus Signaling	0.726	0.0132	#NUM!	ITPR2,NFKB1
Relaxin Signaling	0.721	0.0131	#NUM!	GNA13,NFKB1
Mechanisms of Viral Exit from Host Cells	0.714	0.0244	#NUM!	ACTB
Dendritic Cell Maturation	0.712	0.00849	1.342	B2M,HLA-DRA,NFKB1,TREM2,TYROBP
Role of Pattern Recognition Receptors in Recognition of Bacteria and Viruses	0.708	0.0128	#NUM!	NFKB1,TLR7
April Mediated Signaling	0.706	0.0238	#NUM!	NFKB1
Breast Cancer Regulation by Stathmin1	0.706	0.00845	1.342	CX3CR1,GNA13,GPR34,NFKB1,P2RY12
Necroptosis Signaling Pathway	0.706	0.0127	#NUM!	MERTK,PLA2G4A
B Cell Activating Factor Signaling	0.697	0.0233	#NUM!	NFKB1
Oncostatin M Signaling	0.697	0.0233	#NUM!	IL6ST
B Cell Development	0.697	0.0233	#NUM!	HLA-DRA
G Protein Signaling Mediated by Tubby	0.686	0.0227	#NUM!	GNA13
Retinol Biosynthesis	0.686	0.0227	#NUM!	DAGLB
Role of IL-17F in Allergic Inflammatory Airway Diseases	0.678	0.0222	#NUM!	NFKB1
Dermatan Sulfate Biosynthesis (Late Stages)	0.678	0.0222	#NUM!	HS3ST4
IL-23 Signaling Pathway	0.67	0.0217	#NUM!	NFKB1
Human Embryonic Stem Cell Pluripotency	0.668	0.012	#NUM!	GNA13,TGFBR2
HMGB1 Signaling	0.666	0.012	#NUM!	IFNGR2,NFKB1
Ephrin A Signaling	0.662	0.0213	#NUM!	ROCK1
Triacylglycerol Biosynthesis	0.662	0.0213	#NUM!	LPIN2
Chondroitin Sulfate Biosynthesis (Late Stages)	0.662	0.0213	#NUM!	HS3ST4
nNOS Signaling in Skeletal Muscle Cells	0.654	0.0208	#NUM!	ITPR2
Apelin Muscle Signaling Pathway	0.654	0.0208	#NUM!	GNA13
Synaptogenesis Signaling Pathway	0.652	0.00962	#NUM!	AP1B1,ARPC1B,LYN
MYC Mediated Apoptosis Signaling	0.638	0.02	#NUM!	NFKB1
Assembly of RNA Polymerase II Complex	0.638	0.02	#NUM!	DR1
Triacylglycerol Degradation	0.638	0.02	#NUM!	DAGLB
T Helper Cell Differentiation	0.636	0.00849	#NUM!	HLA-DRA,IFNGR2,IL6ST,TGFBR2
Erythropoietin Signaling Pathway	0.627	0.0113	#NUM!	ITPR2,NFKB1
TNFR1 Signaling	0.623	0.0192	#NUM!	NFKB1
UVB-Induced MAPK Signaling	0.623	0.0192	#NUM!	EIF4E
Lymphotoxin β Receptor Signaling	0.602	0.0182	#NUM!	NFKB1
Chondroitin Sulfate Biosynthesis	0.602	0.0182	#NUM!	HS3ST4
EGF Signaling	0.602	0.0182	#NUM!	ITPR2
IL-17 Signaling	0.593	0.0107	#NUM!	NFKB1,PTGS2
Altered T Cell and B Cell Signaling in Rheumatoid Arthritis	0.593	0.00813	#NUM!	HLA-DRA,NFKB1,SPP1,TLR7
GNRH Signaling	0.59	0.0106	#NUM!	ITPR2,NFKB1
Xenobiotic Metabolism CAR Signaling Pathway	0.59	0.0106	#NUM!	CITED2,HS3ST4
CD27 Signaling in Lymphocytes	0.588	0.0175	#NUM!	NFKB1
CNTF Signaling	0.588	0.0175	#NUM!	IL6ST
Granulocyte Adhesion and Diapedesis	0.587	0.0106	#NUM!	CXCL12,EZR
MSP-RON Signaling Pathway	0.582	0.0172	#NUM!	ACTB
Dermatan Sulfate Biosynthesis	0.582	0.0172	#NUM!	HS3ST4
Xenobiotic Metabolism PXR Signaling Pathway	0.58	0.0105	#NUM!	CITED2,HS3ST4
Regulation Of The Epithelial Mesenchymal Transition By Growth Factors Pathway	0.577	0.0104	#NUM!	NFKB1,TGFBR2
PCP (Planar Cell Polarity) Pathway	0.57	0.0167	#NUM!	ROCK1
SPINK1 Pancreatic Cancer Pathway	0.57	0.0167	#NUM!	TGFBR2
Gap Junction Signaling	0.559	0.0101	#NUM!	ACTB,ITPR2
Semaphorin Signaling in Neurons	0.558	0.0161	#NUM!	ROCK1
Adrenomedullin signaling pathway	0.556	0.0101	#NUM!	ITPR2,NFKB1
CD28 Signaling in T Helper Cells	0.547	0.00774	#NUM!	ARPC1B,HLA-DRA,ITPR2,NFKB1
WNT/Ca+ pathway	0.545	0.0156	#NUM!	NFKB1
Induction of Apoptosis by HIV1	0.541	0.0154	#NUM!	NFKB1
Role of PI3K/AKT Signaling in the Pathogenesis of Influenza	0.535	0.0152	#NUM!	NFKB1
Pyridoxal 5'-phosphate Salvage Pathway	0.535	0.0152	#NUM!	ADPGK
Phospholipases	0.535	0.0152	#NUM!	PLA2G4A
HIF1α Signaling	0.53	0.00962	#NUM!	EIF4E,MKNK1
IL-17A Signaling in Airway Cells	0.529	0.0149	#NUM!	NFKB1
ERBB4 Signaling	0.524	0.0147	#NUM!	ADAM17
mTOR Signaling	0.519	0.00943	#NUM!	EIF3G,EIF4E
Agrin Interactions at Neuromuscular Junction	0.513	0.0143	#NUM!	ACTB
GM-CSF Signaling	0.513	0.0143	#NUM!	LYN
Heparan Sulfate Biosynthesis (Late Stages)	0.509	0.0141	#NUM!	HS3ST4
Calcium Signaling	0.507	0.00926	#NUM!	ITPR2,MEF2C
IL-10 Signaling	0.503	0.0139	#NUM!	NFKB1
Netrin Signaling	0.503	0.0139	#NUM!	ITPR2
GPCR-Mediated Integration of Enteroendocrine Signaling Exemplified by an L Cell	0.498	0.0137	#NUM!	ITPR2
GDNF Family Ligand-Receptor Interactions	0.484	0.0132	#NUM!	ITPR2
Angiopoietin Signaling	0.479	0.013	#NUM!	NFKB1
NF-κB Activation by Viruses	0.475	0.0128	#NUM!	NFKB1
Maturity Onset Diabetes of Young (MODY) Signaling	0.475	0.0128	#NUM!	NFKB1
Heparan Sulfate Biosynthesis	0.475	0.0128	#NUM!	HS3ST4
IL-7 Signaling Pathway	0.475	0.0128	#NUM!	LYN
cAMP-mediated signaling	0.474	0.00873	#NUM!	P2RY12,RGS10
Estrogen-Dependent Breast Cancer Signaling	0.47	0.0127	#NUM!	NFKB1
Role of BRCA1 in DNA Damage Response	0.466	0.0125	#NUM!	ACTB
FLT3 Signaling in Hematopoietic Progenitor Cells	0.466	0.0125	#NUM!	EIF4E
Chemokine Signaling	0.466	0.0125	#NUM!	CXCL12
NF-κB Signaling	0.461	0.00702	0	NFKB1,TBK1,TGFBR2,TLR7
JAK/STAT Signaling	0.457	0.0122	#NUM!	NFKB1
TR/RXR Activation	0.449	0.0119	#NUM!	SLC16A3
VEGF Family Ligand-Receptor Interactions	0.449	0.0119	#NUM!	PLA2G4A
BAG2 Signaling Pathway	0.449	0.0119	#NUM!	NFKB1
TEC Kinase Signaling	0.447	0.00691	#NUM!	ACTB,GNA13,LYN,NFKB1
LPS-stimulated MAPK Signaling	0.445	0.0118	#NUM!	NFKB1
AMPK Signaling	0.444	0.00826	#NUM!	ACTB,GNA13
Xenobiotic Metabolism AHR Signaling Pathway	0.437	0.0115	#NUM!	NFKB1
Ceramide Signaling	0.425	0.0111	#NUM!	NFKB1
Unfolded protein response	0.425	0.0111	#NUM!	EIF2AK3
LPS/IL-1 Mediated Inhibition of RXR Function	0.424	0.00797	#NUM!	ABCC4,HS3ST4
Acute Myeloid Leukemia Signaling	0.421	0.011	#NUM!	NFKB1
Non-Small Cell Lung Cancer Signaling	0.41	0.0106	#NUM!	ITPR2
ATM Signaling	0.4	0.0103	#NUM!	RNF168
T Cell Receptor Signaling	0.4	0.00651	1	B2M,DUSP5,HLA-DRA,NFKB1
Salvage Pathways of Pyrimidine Ribonucleotides	0.397	0.0102	#NUM!	ADPGK
Molecular Mechanisms of Cancer	0.387	0.00674	#NUM!	GNA13,NFKB1,TGFBR2
Neuropathic Pain Signaling In Dorsal Horn Neurons	0.386	0.0099	#NUM!	ITPR2
Mouse Embryonic Stem Cell Pluripotency	0.377	0.00962	#NUM!	IL6ST
Protein Ubiquitination Pathway	0.376	0.00727	#NUM!	B2M,USP15
Telomerase Signaling	0.368	0.00935	#NUM!	ETS2
Prostate Cancer Signaling	0.353	0.00893	#NUM!	NFKB1
GPCR-Mediated Nutrient Sensing in Enteroendocrine Cells	0.342	0.00862	#NUM!	ITPR2
OX40 Signaling Pathway	0.34	0.00626	#NUM!	B2M,HLA-DRA,NFKB1
Neuregulin Signaling	0.339	0.00855	#NUM!	ADAM17
Nitric Oxide Signaling in the Cardiovascular System	0.333	0.0084	#NUM!	ITPR2
Role of NANOG in Mammalian Embryonic Stem Cell Pluripotency	0.331	0.00833	#NUM!	IL6ST
Gαs Signaling	0.328	0.00826	#NUM!	GNA13
FXR/RXR Activation	0.316	0.00794	#NUM!	SERPINF1
GP6 Signaling Pathway	0.313	0.00787	#NUM!	LYN
Synaptic Long Term Potentiation	0.309	0.00775	#NUM!	ITPR2
ICOS-ICOSL Signaling in T Helper Cells	0.306	0.00592	#NUM!	HLA-DRA,ITPR2,NFKB1
Type I Diabetes Mellitus Signaling	0.304	0.00589	#NUM!	HLA-DRA,IFNGR2,NFKB1
p70S6K Signaling	0.302	0.00758	#NUM!	LYN
White Adipose Tissue Browning Pathway	0.292	0.00735	#NUM!	ITPR2
Insulin Receptor Signaling	0.284	0.00714	#NUM!	EIF4E
Hereditary Breast Cancer Signaling	0.28	0.00704	#NUM!	ACTB
Xenobiotic Metabolism General Signaling Pathway	0.278	0.00699	#NUM!	EIF2AK3
Semaphorin Neuronal Repulsive Signaling Pathway	0.262	0.00662	#NUM!	ROCK1
PKCθ Signaling in T Lymphocytes	0.253	0.00538	#NUM!	HLA-DRA,ITPR2,NFKB1
Ovarian Cancer Signaling	0.249	0.00633	#NUM!	PTGS2
Aryl Hydrocarbon Receptor Signaling	0.247	0.00629	#NUM!	NFKB1
eNOS Signaling	0.247	0.00629	#NUM!	ITPR2
Aldosterone Signaling in Epithelial Cells	0.239	0.0061	#NUM!	ITPR2
CDC42 Signaling	0.237	0.00522	#NUM!	ARPC1B,B2M,HLA-DRA
Glioblastoma Multiforme Signaling	0.228	0.00585	#NUM!	ITPR2
WNT/β-catenin Signaling	0.225	0.00578	#NUM!	TGFBR2
Cardiac β-adrenergic Signaling	0.223	0.00575	#NUM!	GNA13
D-myo-inositol (1,4,5,6)-Tetrakisphosphate Biosynthesis	0.22	0.00568	#NUM!	DUSP5
D-myo-inositol (3,4,5,6)-tetrakisphosphate Biosynthesis	0.22	0.00568	#NUM!	DUSP5
Dopamine-DARPP32 Feedback in cAMP Signaling	0.213	0.00552	#NUM!	ITPR2
3-phosphoinositide Degradation	0.203	0.00532	#NUM!	DUSP5
Hepatic Cholestasis	0.201	0.00529	#NUM!	NFKB1
Huntington's Disease Signaling	0	0.00356	#NUM!	CASP4
CCR5 Signaling in Macrophages	0	0.00401	#NUM!	GNA13,ITPR2
Calcium-induced T Lymphocyte Apoptosis	0	0.00435	#NUM!	HLA-DRA,ITPR2
Cytotoxic T Lymphocyte-mediated Apoptosis of Target Cells	0	0.00235	#NUM!	B2M
CTLA4 Signaling in Cytotoxic T Lymphocytes	0	0.00418	#NUM!	AP1B1,B2M
IL-15 Signaling	0	0.00189	#NUM!	NFKB1
Lipid Antigen Presentation by CD1	0	0.00481	#NUM!	AP1B1,B2M
Allograft Rejection Signaling	0	0.00414	#NUM!	B2M,HLA-DRA
Autoimmune Thyroid Disease Signaling	0	0.00221	#NUM!	HLA-DRA
Graft-versus-Host Disease Signaling	0	0.00224	#NUM!	HLA-DRA
Communication between Innate and Adaptive Immune Cells	0	0.00323	#NUM!	B2M,HLA-DRA,TLR7
Systemic Lupus Erythematosus Signaling	0	0.00322	#NUM!	LYN,TLR7
Regulation of IL-2 Expression in Activated and Anergic T Lymphocytes	0	0.00434	#NUM!	NFKB1,TGFBR2
NUR77 Signaling in T Lymphocytes	0	0.00391	#NUM!	B2M,HLA-DRA
Antiproliferative Role of TOB in T Cell Signaling	0	0.00235	#NUM!	TGFBR2
Sertoli Cell-Sertoli Cell Junction Signaling	0	0.00485	#NUM!	ACTB
D-myo-inositol-5-phosphate Metabolism	0	0.00521	#NUM!	DUSP5
Superpathway of Inositol Phosphate Compounds	0	0.00431	#NUM!	DUSP5
3-phosphoinositide Biosynthesis	0	0.00495	#NUM!	DUSP5
SAPK/JNK Signaling	0	0.00199	#NUM!	GNA13
B Cell Receptor Signaling	0	0.00477	#NUM!	LYN,MEF2C,NFKB1
Sirtuin Signaling Pathway	0	0.00342	#NUM!	NFKB1
Th17 Activation Pathway	0	0.00207	#NUM!	NFKB1
T Cell Exhaustion Signaling Pathway	0	0.00353	#NUM!	HLA-DRA,TGFBR2

## Sheet: Oligodendrocyte
Ingenuity Canonical Pathways	-log(p-value)	Ratio	z-score	Molecules		#NUM!: z-score not available
Sertoli Cell-Sertoli Cell Junction Signaling	3.74	0.0388	#NUM!	CDH1,CLDN11,EPN2,MTMR2,PRKACB,TGFB3,TJP1,TJP2
Protein Kinase A Signaling	3.58	0.0274	1.897	ADD3,DUSP10,GDE1,MYLK,PDE1A,PRKACB,PTPDC1,PTPRD,PTPRK,TGFB3,YWHAQ
Germ Cell-Sertoli Cell Junction Signaling	3.47	0.0409	#NUM!	CDH1,CFL2,EPN2,MTMR2,PIK3C2B,TGFB3,TJP1
Hepatic Fibrosis Signaling Pathway	2.85	0.0239	1.897	CDKN1B,IL1RAPL1,KDR,MYLK,PDGFRA,PIK3C2B,PRKACB,SPP1,TF,TGFB3
Tight Junction Signaling	2.61	0.0337	#NUM!	CLDN11,MYLK,PRKACB,TGFB3,TJP1,TJP2
RHOA Signaling	2.59	0.0403	-1	CFL2,MYLK,RDX,RTKN,SEPTIN4
Sperm Motility	2.48	0.0276	#NUM!	AATK,FGFR2,GNAO1,KDR,PDE1A,PDGFRA,PRKACB
Hepatic Fibrosis / Hepatic Stellate Cell Activation	2.43	0.0309	#NUM!	COL4A5,FGFR2,IL1RAPL1,KDR,PDGFRA,TGFB3
Signaling by Rho Family GTPases	2.35	0.0261	-0.447	CDH1,CFL2,GNAO1,MYLK,PIK3C2B,RDX,SEPTIN4
Endocannabinoid Cancer Inhibition Pathway	2.32	0.035	0.447	CDH1,CDKN1B,GNAO1,PIK3C2B,PRKACB
Relaxin Signaling	2.2	0.0327	#NUM!	GDE1,GNAO1,PDE1A,PIK3C2B,PRKACB
Amyloid Processing	2.16	0.0588	#NUM!	BACE1,PRKACB,PSEN1
Human Embryonic Stem Cell Pluripotency	2.06	0.0301	#NUM!	FGFR2,GNAO1,PDGFRA,PIK3C2B,TGFB3
Chronic Myeloid Leukemia Signaling	2.04	0.0374	#NUM!	CDKN1B,GAB2,PIK3C2B,TGFB3
PAK Signaling	1.9	0.0339	#NUM!	CFL2,MYLK,PDGFRA,PIK3C2B
Nitric Oxide Signaling in the Cardiovascular System	1.89	0.0336	0	KDR,PDE1A,PIK3C2B,PRKACB
LXR/RXR Activation	1.84	0.0325	0	ABCG1,APOD,IL1RAPL1,TF
IL-15 Production	1.84	0.0325	1	AATK,FGFR2,KDR,PDGFRA
Endocannabinoid Developing Neuron Pathway	1.84	0.0325	#NUM!	CDKN1B,GNAO1,PIK3C2B,PRKACB
Spermine Biosynthesis	1.82	0.5	#NUM!	AMD1
Spermidine Biosynthesis I	1.82	0.5	#NUM!	AMD1
Sulfate Activation for Sulfonation	1.82	0.5	#NUM!	PAPSS1
Regulation Of The Epithelial Mesenchymal Transition By Growth Factors Pathway	1.8	0.026	0.447	CDH1,FGFR2,PDGFRA,PIK3C2B,TGFB3
Clathrin-mediated Endocytosis Signaling	1.79	0.0259	#NUM!	APOD,CTTN,PIK3C2B,SH3GL3,TF
Regulation of the Epithelial-Mesenchymal Transition Pathway	1.78	0.0256	#NUM!	CDH1,FGFR2,PIK3C2B,PSEN1,TGFB3
3-phosphoinositide Biosynthesis	1.72	0.0248	-0.447	DUSP10,HACD2,MTMR2,PIK3C2B,PPFIA2
CCR3 Signaling in Eosinophils	1.71	0.0296	#NUM!	CFL2,GNAO1,MYLK,PIK3C2B
Molecular Mechanisms of Cancer	1.69	0.018	#NUM!	CDH1,CDKN1B,GAB2,GNAO1,PIK3C2B,PRKACB,PSEN1,TGFB3
Cellular Effects of Sildenafil (Viagra)	1.57	0.0268	#NUM!	GPR37,MYLK,PDE1A,PRKACB
PTEN Signaling	1.56	0.0267	-2	CDKN1B,FGFR2,KDR,PDGFRA
Semaphorin Neuronal Repulsive Signaling Pathway	1.55	0.0265	2	CFL2,DPYSL2,PIK3C2B,PRKACB
Synaptogenesis Signaling Pathway	1.49	0.0192	-0.816	CDH1,LRRTM2,MAP1B,PIK3C2B,PRKACB,SYT11
Superpathway of Inositol Phosphate Compounds	1.49	0.0216	-0.447	DUSP10,HACD2,MTMR2,PIK3C2B,PPFIA2
Notch Signaling	1.47	0.0526	#NUM!	MAG,PSEN1
Aldosterone Signaling in Epithelial Cells	1.44	0.0244	#NUM!	CRYAB,DNAJB2,DNAJC12,PIK3C2B
Neuropathic Pain Signaling In Dorsal Horn Neurons	1.38	0.0297	#NUM!	GPR37,PIK3C2B,PRKACB
Cardiac β-adrenergic Signaling	1.36	0.023	#NUM!	GDE1,GNAO1,PDE1A,PRKACB
tRNA Splicing	1.36	0.0455	#NUM!	GDE1,PDE1A
Estrogen Biosynthesis	1.36	0.0455	#NUM!	CYP2J2,HSD17B4
UDP-N-acetyl-D-glucosamine Biosynthesis II	1.35	0.167	#NUM!	PGM3
IGF-1 Signaling	1.35	0.0288	#NUM!	PIK3C2B,PRKACB,YWHAQ
D-myo-inositol (1,4,5,6)-Tetrakisphosphate Biosynthesis	1.34	0.0227	0	DUSP10,HACD2,MTMR2,PPFIA2
D-myo-inositol (3,4,5,6)-tetrakisphosphate Biosynthesis	1.34	0.0227	0	DUSP10,HACD2,MTMR2,PPFIA2
PD-1, PD-L1 cancer immunotherapy pathway	1.33	0.0283	#NUM!	CDKN1B,PIK3C2B,TGFB3
Apelin Pancreas Signaling Pathway	1.32	0.0435	#NUM!	PIK3C2B,PRKACB
PFKFB4 Signaling Pathway	1.32	0.0435	#NUM!	PRKACB,TGFB3
Ephrin A Signaling	1.31	0.0426	#NUM!	CFL2,PIK3C2B
Glycoaminoglycan-protein Linkage Region Biosynthesis	1.28	0.143	#NUM!	B3GAT1
Colorectal Cancer Metastasis Signaling	1.26	0.0186	#NUM!	CDH1,GNAO1,PIK3C2B,PRKACB,TGFB3
Melanoma Signaling	1.26	0.04	#NUM!	CDH1,PIK3C2B
3-phosphoinositide Degradation	1.26	0.0213	0	DUSP10,HACD2,MTMR2,PPFIA2
Hepatic Cholestasis	1.25	0.0212	#NUM!	IL1RAPL1,PRKACB,TGFB3,TJP2
D-myo-inositol-5-phosphate Metabolism	1.23	0.0208	0	DUSP10,HACD2,MTMR2,PPFIA2
Protein Ubiquitination Pathway	1.23	0.0182	#NUM!	CRYAB,DNAJB2,DNAJC12,USP32,USP54
Leukocyte Extravasation Signaling	1.22	0.0207	#NUM!	CLDN11,CTTN,PIK3C2B,RDX
G-Protein Coupled Receptor Signaling	1.22	0.0181	#NUM!	GDE1,GNAO1,PDE1A,PIK3C2B,PRKACB
Airway Pathology in Chronic Obstructive Pulmonary Disease	1.22	0.0254	#NUM!	APOD,PTGDS,TGFB3
p38 MAPK Signaling	1.22	0.0254	#NUM!	DUSP10,IL1RAPL1,TGFB3
Gap Junction Signaling	1.19	0.0202	#NUM!	PIK3C2B,PRKACB,TJP1,TJP2
Gαs Signaling	1.19	0.0248	#NUM!	ADD3,GNAO1,PRKACB
Adrenomedullin signaling pathway	1.19	0.0201	#NUM!	GPR37,MYLK,PIK3C2B,PRKACB
Reelin Signaling in Neurons	1.15	0.0238	#NUM!	APBB1,MAP1B,PIK3C2B
Pancreatic Adenocarcinoma Signaling	1.15	0.0238	#NUM!	CDKN1B,PIK3C2B,TGFB3
14-3-3-mediated Signaling	1.14	0.0236	#NUM!	CDKN1B,PIK3C2B,YWHAQ
Prostanoid Biosynthesis	1.13	0.1	#NUM!	PTGDS
Endometrial Cancer Signaling	1.12	0.0333	#NUM!	CDH1,PIK3C2B
IL-8 Signaling	1.11	0.019	#NUM!	CDH1,GNAO1,KDR,PIK3C2B
GDP-glucose Biosynthesis	1.09	0.0909	#NUM!	PGM3
Semaphorin Signaling in Neurons	1.09	0.0323	#NUM!	CFL2,DPYSL2
RHOGDI Signaling	1.09	0.0186	#NUM!	CDH1,CFL2,GNAO1,RDX
Thrombopoietin Signaling	1.08	0.0317	#NUM!	GAB2,PIK3C2B
STAT3 Pathway	1.08	0.0222	#NUM!	FGFR2,KDR,PDGFRA
IL-12 Signaling and Production in Macrophages	1.07	0.0221	#NUM!	APOD,PIK3C2B,TGFB3
White Adipose Tissue Browning Pathway	1.07	0.0221	#NUM!	FGFR2,KDR,PRKACB
ERB2-ERBB3 Signaling	1.06	0.0308	#NUM!	CDKN1B,PIK3C2B
Glucose and Glucose-1-phosphate Degradation	1.06	0.0833	#NUM!	PGM3
Glycogen Degradation II	1.06	0.0833	#NUM!	PGM3
Axonal Guidance Signaling	1.04	0.0138	#NUM!	CFL2,DPYSL2,GNAO1,MAG,PIK3C2B,PRKACB,SEMA3C
ERBB4 Signaling	1.03	0.0294	#NUM!	PIK3C2B,PSEN1
Oleate Biosynthesis II (Animals)	1.03	0.0769	#NUM!	FADS1
UDP-N-acetyl-D-galactosamine Biosynthesis II	1.03	0.0769	#NUM!	PGM3
Cell Cycle: G1/S Checkpoint Regulation	1.03	0.0294	#NUM!	CDKN1B,TGFB3
cAMP-mediated signaling	1.01	0.0175	0	GDE1,GNAO1,PDE1A,PRKACB
Glycogen Degradation III	0.996	0.0714	#NUM!	PGM3
Melatonin Signaling	0.983	0.0278	#NUM!	GNAO1,PRKACB
Ephrin B Signaling	0.983	0.0278	#NUM!	CFL2,GNAO1
NRF2-mediated Oxidative Stress Response	0.971	0.0169	#NUM!	CYP2J2,DNAJB2,DNAJC12,PIK3C2B
Leptin Signaling in Obesity	0.963	0.027	#NUM!	PIK3C2B,PRKACB
Parkinson's Signaling	0.939	0.0625	#NUM!	GPR37
Antiproliferative Role of Somatostatin Receptor 2	0.936	0.026	#NUM!	CDKN1B,PIK3C2B
Actin Cytoskeleton Signaling	0.932	0.0163	#NUM!	CFL2,MYLK,PIK3C2B,RDX
Epithelial Adherens Junction Signaling	0.932	0.0191	#NUM!	CDH1,CFL2,YWHAQ
VDR/RXR Activation	0.928	0.0256	#NUM!	CDKN1B,SPP1
IL-7 Signaling Pathway	0.928	0.0256	#NUM!	CDKN1B,PIK3C2B
Aryl Hydrocarbon Receptor Signaling	0.917	0.0189	#NUM!	CDKN1B,MCM7,TGFB3
IL-3 Signaling	0.917	0.0253	#NUM!	GAB2,PIK3C2B
RAN Signaling	0.917	0.0588	#NUM!	CSE1L
Thyroid Cancer Signaling	0.917	0.0253	#NUM!	CDH1,PIK3C2B
Estrogen-Dependent Breast Cancer Signaling	0.917	0.0253	#NUM!	HSD17B4,PIK3C2B
eNOS Signaling	0.917	0.0189	#NUM!	KDR,PIK3C2B,PRKACB
Glutaryl-CoA Degradation	0.917	0.0588	#NUM!	HSD17B4
Isoleucine Degradation I	0.917	0.0588	#NUM!	HSD17B4
FLT3 Signaling in Hematopoietic Progenitor Cells	0.91	0.025	#NUM!	GAB2,PIK3C2B
HOTAIR Regulatory Pathway	0.896	0.0184	#NUM!	CDH1,PIK3C2B,SPP1
γ-linolenate Biosynthesis II (Animals)	0.893	0.0556	#NUM!	FADS1
Cardiac Hypertrophy Signaling	0.876	0.0155	#NUM!	GNAO1,PIK3C2B,PRKACB,TGFB3
CXCR4 Signaling	0.873	0.018	#NUM!	ELMO1,GNAO1,PIK3C2B
Cyclins and Cell Cycle Regulation	0.873	0.0238	#NUM!	CDKN1B,TGFB3
VEGF Family Ligand-Receptor Interactions	0.873	0.0238	#NUM!	KDR,PIK3C2B
FGF Signaling	0.873	0.0238	#NUM!	FGFR2,PIK3C2B
HIPPO signaling	0.866	0.0235	#NUM!	TJP2,YWHAQ
PDGF Signaling	0.857	0.0233	#NUM!	PDGFRA,PIK3C2B
Glioblastoma Multiforme Signaling	0.851	0.0175	#NUM!	CDKN1B,PDGFRA,PIK3C2B
Valine Degradation I	0.851	0.05	#NUM!	HSD17B4
Regulation Of The Epithelial Mesenchymal Transition In Development Pathway	0.851	0.023	#NUM!	CDH1,PSEN1
WNT/β-catenin Signaling	0.839	0.0173	#NUM!	CDH1,GNAO1,TGFB3
Unfolded protein response	0.827	0.0222	#NUM!	DNAJB2,DNAJC12
Tumor Microenvironment Pathway	0.81	0.0168	#NUM!	PIK3C2B,SPP1,TGFB3
Opioid Signaling Pathway	0.801	0.0145	#NUM!	CDKN1B,GNAO1,PDE1A,PRKACB
Melanocyte Development and Pigmentation Signaling	0.796	0.0213	#NUM!	PIK3C2B,PRKACB
IL-1 Signaling	0.796	0.0213	#NUM!	GNAO1,PRKACB
Ubiquinol-10 Biosynthesis (Eukaryotic)	0.793	0.0435	#NUM!	ECHDC1
Apelin Cardiac Fibroblast Signaling Pathway	0.793	0.0435	#NUM!	TGFB3
Small Cell Lung Cancer Signaling	0.783	0.0208	#NUM!	CDKN1B,PIK3C2B
Tryptophan Degradation III (Eukaryotic)	0.777	0.0417	#NUM!	HSD17B4
Bupropion Degradation	0.762	0.04	#NUM!	CYP2J2
VEGF Signaling	0.762	0.0202	#NUM!	KDR,PIK3C2B
Apelin Cardiomyocyte Signaling Pathway	0.762	0.0202	#NUM!	MYLK,PIK3C2B
CREB Signaling in Neurons	0.759	0.0116	0	FGFR2,GNAO1,GPR37,KDR,PDGFRA,PIK3C2B,PRKACB
Granulocyte Adhesion and Diapedesis	0.759	0.0159	#NUM!	CLDN11,IL1RAPL1,RDX
Estrogen-mediated S-phase Entry	0.745	0.0385	#NUM!	CDKN1B
PPARα/RXRα Activation	0.742	0.0155	#NUM!	IL1RAPL1,PRKACB,TGFB3
ILK Signaling	0.719	0.0152	#NUM!	CDH1,CFL2,PIK3C2B
α-Adrenergic Signaling	0.717	0.0189	#NUM!	GNAO1,PRKACB
PI3K/AKT Signaling	0.714	0.0151	#NUM!	CDKN1B,GAB2,YWHAQ
PPAR Signaling	0.71	0.0187	#NUM!	IL1RAPL1,PDGFRA
Role of p14/p19ARF in Tumor Suppression	0.703	0.0345	#NUM!	PIK3C2B
Sonic Hedgehog Signaling	0.703	0.0345	#NUM!	PRKACB
Prostate Cancer Signaling	0.68	0.0179	#NUM!	CDKN1B,PIK3C2B
HIF1α Signaling	0.678	0.0144	#NUM!	KDR,PIK3C2B,TF
Thrombin Signaling	0.67	0.0143	#NUM!	GNAO1,MYLK,PIK3C2B
Acetone Degradation I (to Methylglyoxal)	0.666	0.0312	#NUM!	CYP2J2
Neuroinflammation Signaling Pathway	0.662	0.0127	#NUM!	BACE1,PIK3C2B,PSEN1,TGFB3
Role of Tissue Factor in Cancer	0.658	0.0172	#NUM!	CFL2,PIK3C2B
Integrin Signaling	0.658	0.0141	#NUM!	CTTN,MYLK,PIK3C2B
Autophagy	0.658	0.0141	#NUM!	CDKN1B,PIK3C2B,PRKACB
Airway Inflammation in Asthma	0.654	0.0303	#NUM!	TGFB3
ERK/MAPK Signaling	0.654	0.014	#NUM!	PIK3C2B,PRKACB,YWHAQ
Neuregulin Signaling	0.652	0.0171	#NUM!	CDKN1B,PSEN1
MSP-RON Signaling In Macrophages Pathway	0.652	0.0171	#NUM!	GAB2,PIK3C2B
Sphingosine-1-phosphate Signaling	0.648	0.0169	#NUM!	PDGFRA,PIK3C2B
Cardiac Hypertrophy Signaling (Enhanced)	0.648	0.0112	0.816	FGFR2,GDE1,PDE1A,PIK3C2B,PRKACB,TGFB3
Inhibition of Angiogenesis by TSP1	0.642	0.0294	#NUM!	KDR
Fatty Acid β-oxidation I	0.642	0.0294	#NUM!	HSD17B4
Renin-Angiotensin Signaling	0.636	0.0167	#NUM!	PIK3C2B,PRKACB
IL-9 Signaling	0.631	0.0286	#NUM!	PIK3C2B
Role of NFAT in Cardiac Hypertrophy	0.631	0.0136	#NUM!	PIK3C2B,PRKACB,TGFB3
Th1 Pathway	0.625	0.0164	#NUM!	PIK3C2B,PSEN1
Glioma Signaling	0.616	0.0161	#NUM!	PDGFRA,PIK3C2B
Role of Osteoblasts, Osteoclasts and Chondrocytes in Rheumatoid Arthritis	0.616	0.0134	#NUM!	IL1RAPL1,PIK3C2B,SPP1
FXR/RXR Activation	0.606	0.0159	#NUM!	APOD,TF
Docosahexaenoic Acid (DHA) Signaling	0.6	0.0263	#NUM!	PIK3C2B
GP6 Signaling Pathway	0.6	0.0157	#NUM!	COL4A5,PIK3C2B
IL-6 Signaling	0.597	0.0156	#NUM!	IL1RAPL1,PIK3C2B
G Beta Gamma Signaling	0.592	0.0155	#NUM!	GNAO1,PRKACB
P2Y Purigenic Receptor Signaling Pathway	0.592	0.0155	#NUM!	PIK3C2B,PRKACB
tRNA Charging	0.59	0.0256	#NUM!	TARS3
fMLP Signaling in Neutrophils	0.582	0.0153	#NUM!	GNAO1,PIK3C2B
GABA Receptor Signaling	0.582	0.0153	#NUM!	GNAO1,GPR37
p70S6K Signaling	0.577	0.0152	#NUM!	PIK3C2B,YWHAQ
Mechanisms of Viral Exit from Host Cells	0.572	0.0244	#NUM!	SH3GL3
Gα12/13 Signaling	0.572	0.015	#NUM!	CDH1,PIK3C2B
Adipogenesis pathway	0.564	0.0148	#NUM!	FGFR2,SIRT2
AMPK Signaling	0.554	0.0124	#NUM!	GNAO1,PIK3C2B,PRKACB
Th2 Pathway	0.554	0.0146	#NUM!	PIK3C2B,PSEN1
RAC Signaling	0.55	0.0145	#NUM!	CFL2,PIK3C2B
Gαi Signaling	0.55	0.0145	#NUM!	GNAO1,PRKACB
MSP-RON Signaling In Cancer Cells Pathway	0.55	0.0145	#NUM!	PIK3C2B,YWHAQ
Iron homeostasis signaling pathway	0.547	0.0144	#NUM!	PDGFRA,TF
Apelin Endothelial Signaling Pathway	0.547	0.0144	#NUM!	GNAO1,PIK3C2B
G Protein Signaling Mediated by Tubby	0.545	0.0227	#NUM!	GNAO1
Insulin Receptor Signaling	0.542	0.0143	#NUM!	PIK3C2B,PRKACB
Role of OCT4 in Mammalian Embryonic Stem Cell Pluripotency	0.529	0.0217	#NUM!	SPP1
IL-23 Signaling Pathway	0.529	0.0217	#NUM!	PIK3C2B
Xenobiotic Metabolism General Signaling Pathway	0.529	0.014	#NUM!	ABCA2,PIK3C2B
LPS/IL-1 Mediated Inhibition of RXR Function	0.527	0.012	#NUM!	ABCG1,CYP2J2,IL1RAPL1
Triacylglycerol Biosynthesis	0.521	0.0213	#NUM!	ELOVL1
Apelin Muscle Signaling Pathway	0.514	0.0208	#NUM!	GNAO1
Endocannabinoid Neuronal Synapse Pathway	0.513	0.0136	#NUM!	GNAO1,PRKACB
Corticotropin Releasing Hormone Signaling	0.506	0.0134	#NUM!	GNAO1,PRKACB
MYC Mediated Apoptosis Signaling	0.499	0.02	#NUM!	PRKACB
Cell Cycle: G2/M DNA Damage Checkpoint Regulation	0.499	0.02	#NUM!	YWHAQ
FAT10 Cancer Signaling Pathway	0.499	0.02	#NUM!	TGFB3
NAD Signaling Pathway	0.498	0.0132	#NUM!	PIK3C2B,SIRT2
UVB-Induced MAPK Signaling	0.485	0.0192	#NUM!	PIK3C2B
Role of Pattern Recognition Receptors in Recognition of Bacteria and Viruses	0.479	0.0128	#NUM!	PIK3C2B,TGFB3
Stearate Biosynthesis I (Animals)	0.479	0.0189	#NUM!	ELOVL1
Ovarian Cancer Signaling	0.472	0.0127	#NUM!	PIK3C2B,PRKACB
Phototransduction Pathway	0.472	0.0185	#NUM!	PRKACB
Lymphotoxin β Receptor Signaling	0.466	0.0182	#NUM!	PIK3C2B
Chondroitin Sulfate Biosynthesis	0.466	0.0182	#NUM!	B3GAT1
Oxidative Ethanol Degradation III	0.466	0.0182	#NUM!	CYP2J2
EGF Signaling	0.466	0.0182	#NUM!	PIK3C2B
Inhibition of ARE-Mediated mRNA Degradation Pathway	0.461	0.0124	#NUM!	PRKACB,YWHAQ
CSDE1 Signaling Pathway	0.46	0.0179	#NUM!	CTTN
Cell Cycle Control of Chromosomal Replication	0.46	0.0179	#NUM!	MCM7
CNTF Signaling	0.453	0.0175	#NUM!	PIK3C2B
Role of IL-17A in Arthritis	0.453	0.0175	#NUM!	PIK3C2B
MSP-RON Signaling Pathway	0.447	0.0172	#NUM!	PIK3C2B
Nicotine Degradation III	0.447	0.0172	#NUM!	CYP2J2
Dermatan Sulfate Biosynthesis	0.447	0.0172	#NUM!	B3GAT1
HMGB1 Signaling	0.441	0.012	#NUM!	PIK3C2B,TGFB3
Melatonin Degradation I	0.435	0.0167	#NUM!	CYP2J2
Estrogen Receptor Signaling	0.435	0.0099	-1	CFL2,GNAO1,PIK3C2B,PRKACB
Androgen Signaling	0.434	0.0118	#NUM!	GNAO1,PRKACB
Gαq Signaling	0.432	0.0118	#NUM!	GNAO1,PIK3C2B
IL-2 Signaling	0.429	0.0164	#NUM!	PIK3C2B
Mitochondrial Dysfunction	0.428	0.0117	#NUM!	BACE1,PSEN1
Th1 and Th2 Activation Pathway	0.425	0.0116	#NUM!	PIK3C2B,PSEN1
Erythropoietin Signaling Pathway	0.41	0.0113	#NUM!	PIK3C2B,TGFB3
PXR/RXR Activation	0.408	0.0154	#NUM!	PRKACB
Superpathway of Melatonin Degradation	0.408	0.0154	#NUM!	CYP2J2
Senescence Pathway	0.407	0.0101	#NUM!	CDKN1B,PIK3C2B,TGFB3
Role of PI3K/AKT Signaling in the Pathogenesis of Influenza	0.403	0.0152	#NUM!	PIK3C2B
Nicotine Degradation II	0.403	0.0152	#NUM!	CYP2J2
CD40 Signaling	0.398	0.0149	#NUM!	PIK3C2B
IL-17A Signaling in Airway Cells	0.398	0.0149	#NUM!	PIK3C2B
Eicosanoid Signaling	0.398	0.0149	#NUM!	PTGDS
Remodeling of Epithelial Adherens Junctions	0.393	0.0147	#NUM!	CDH1
Role of JAK1 and JAK3 in γc Cytokine Signaling	0.388	0.0145	#NUM!	PIK3C2B
SPINK1 General Cancer Pathway	0.388	0.0145	#NUM!	PIK3C2B
Agrin Interactions at Neuromuscular Junction	0.383	0.0143	#NUM!	CTTN
GM-CSF Signaling	0.383	0.0143	#NUM!	PIK3C2B
IL-17 Signaling	0.381	0.0107	#NUM!	PIK3C2B,TGFB3
Growth Hormone Signaling	0.379	0.0141	#NUM!	PIK3C2B
IL-10 Signaling	0.374	0.0139	#NUM!	IL1RAPL1
ERK5 Signaling	0.374	0.0139	#NUM!	YWHAQ
Netrin Signaling	0.374	0.0139	#NUM!	PRKACB
Phagosome Formation	0.373	0.00871	-0.816	CFL2,ELMO1,GAB2,GPR37,MYLK,PIK3C2B
Endothelin-1 Signaling	0.371	0.0105	#NUM!	GNAO1,PIK3C2B
Production of Nitric Oxide and Reactive Oxygen Species in Macrophages	0.371	0.0105	#NUM!	APOD,PIK3C2B
Glioma Invasiveness Signaling	0.37	0.0137	#NUM!	PIK3C2B
GPCR-Mediated Integration of Enteroendocrine Signaling Exemplified by an L Cell	0.37	0.0137	#NUM!	PRKACB
NF-κB Signaling	0.362	0.00877	0.447	FGFR2,KDR,PDGFRA,PIK3C2B,PRKACB
RAR Activation	0.358	0.0102	#NUM!	PRKACB,TGFB3
GDNF Family Ligand-Receptor Interactions	0.357	0.0132	#NUM!	PIK3C2B
Neurotrophin/TRK Signaling	0.357	0.0132	#NUM!	PIK3C2B
Macropinocytosis Signaling	0.357	0.0132	#NUM!	PIK3C2B
Angiopoietin Signaling	0.353	0.013	#NUM!	PIK3C2B
Dopamine Receptor Signaling	0.353	0.013	#NUM!	PRKACB
Natural Killer Cell Signaling	0.35	0.0101	#NUM!	CFL2,PIK3C2B
NF-κB Activation by Viruses	0.349	0.0128	#NUM!	PIK3C2B
Maturity Onset Diabetes of Young (MODY) Signaling	0.349	0.0128	#NUM!	APOD
Heparan Sulfate Biosynthesis	0.349	0.0128	#NUM!	B3GAT1
Role of Macrophages, Fibroblasts and Endothelial Cells in Rheumatoid Arthritis	0.348	0.00923	#NUM!	GNAO1,IL1RAPL1,PIK3C2B
Gustation Pathway	0.348	0.01	#NUM!	GPR37,PRKACB
Ephrin Receptor Signaling	0.345	0.00995	#NUM!	CFL2,GNAO1
Renal Cell Carcinoma Signaling	0.34	0.0125	#NUM!	PIK3C2B
BEX2 Signaling Pathway	0.336	0.0123	#NUM!	SPP1
JAK/STAT Signaling	0.333	0.0122	#NUM!	PIK3C2B
TR/RXR Activation	0.325	0.0119	#NUM!	PIK3C2B
PEDF Signaling	0.325	0.0119	#NUM!	PIK3C2B
FcγRIIB Signaling in B Lymphocytes	0.321	0.0118	#NUM!	PIK3C2B
LPS-stimulated MAPK Signaling	0.321	0.0118	#NUM!	PIK3C2B
Prolactin Signaling	0.318	0.0116	#NUM!	PIK3C2B
Apelin Adipocyte Signaling Pathway	0.318	0.0116	#NUM!	PRKACB
Agranulocyte Adhesion and Diapedesis	0.315	0.00935	#NUM!	CLDN11,RDX
BMP signaling pathway	0.314	0.0115	#NUM!	PRKACB
Regulation of Cellular Mechanics by Calpain Protease	0.307	0.0112	#NUM!	CDKN1B
Ceramide Signaling	0.304	0.0111	#NUM!	PIK3C2B
Acute Myeloid Leukemia Signaling	0.3	0.011	#NUM!	PIK3C2B
RANK Signaling in Osteoclasts	0.3	0.011	#NUM!	PIK3C2B
IL-4 Signaling	0.294	0.0108	#NUM!	PIK3C2B
Fcγ Receptor-mediated Phagocytosis in Macrophages and Monocytes	0.291	0.0106	#NUM!	GAB2
Non-Small Cell Lung Cancer Signaling	0.291	0.0106	#NUM!	PIK3C2B
ERBB Signaling	0.291	0.0106	#NUM!	PIK3C2B
HER-2 Signaling in Breast Cancer	0.288	0.00881	#NUM!	CDKN1B,PIK3C2B
TGF-β Signaling	0.285	0.0104	#NUM!	TGFB3
p53 Signaling	0.278	0.0102	#NUM!	PIK3C2B
UVA-Induced MAPK Signaling	0.278	0.0102	#NUM!	PIK3C2B
Osteoarthritis Pathway	0.274	0.00855	#NUM!	IL1RAPL1,SPP1
Sumoylation Pathway	0.264	0.00971	#NUM!	CDH1
Virus Entry via Endocytic Pathways	0.261	0.00962	#NUM!	PIK3C2B
Mouse Embryonic Stem Cell Pluripotency	0.261	0.00962	#NUM!	PIK3C2B
Telomerase Signaling	0.253	0.00935	#NUM!	PIK3C2B
Paxillin Signaling	0.251	0.00926	#NUM!	PIK3C2B
CDK5 Signaling	0.24	0.00893	#NUM!	PRKACB
Amyotrophic Lateral Sclerosis Signaling	0.234	0.0087	#NUM!	PIK3C2B
Regulation of Actin-based Motility by Rho	0.231	0.00862	#NUM!	MYLK
Bladder Cancer Signaling	0.231	0.00862	#NUM!	CDH1
GPCR-Mediated Nutrient Sensing in Enteroendocrine Cells	0.231	0.00862	#NUM!	PRKACB
FAK Signaling	0.228	0.00855	#NUM!	PIK3C2B
Fc Epsilon RI Signaling	0.226	0.00847	#NUM!	PIK3C2B
Neuroprotective Role of THOP1 in Alzheimer's Disease	0.226	0.00847	#NUM!	PRKACB
NGF Signaling	0.226	0.00847	#NUM!	PIK3C2B
Role of NANOG in Mammalian Embryonic Stem Cell Pluripotency	0.222	0.00833	#NUM!	PIK3C2B
Ferroptosis Signaling Pathway	0.209	0.00794	#NUM!	TF
Synaptic Long Term Potentiation	0.203	0.00775	#NUM!	PRKACB
Atherosclerosis Signaling	0.201	0.00769	#NUM!	APOD
Dilated Cardiomyopathy Signaling Pathway	0	0.00685	#NUM!	PRKACB
Glucocorticoid Receptor Signaling	0	0.00516	#NUM!	PIK3C2B,PRKACB,TGFB3
Synaptic Long Term Depression	0	0.00515	#NUM!	GNAO1
Huntington's Disease Signaling	0	0.00712	#NUM!	PIK3C2B,SH3GL3
Acute Phase Response Signaling	0	0.00541	#NUM!	TF
Role of NFAT in Regulation of the Immune Response	0	0.0034	#NUM!	GNAO1,PIK3C2B
CCR5 Signaling in Macrophages	0	0.002	#NUM!	GNAO1
CTLA4 Signaling in Cytotoxic T Lymphocytes	0	0.00209	#NUM!	PIK3C2B
CD28 Signaling in T Helper Cells	0	0.00193	#NUM!	PIK3C2B
IL-15 Signaling	0	0.00189	#NUM!	PIK3C2B
Dendritic Cell Maturation	0	0.0017	#NUM!	PIK3C2B
Factors Promoting Cardiogenesis in Vertebrates	0	0.00662	#NUM!	TGFB3
ICOS-ICOSL Signaling in T Helper Cells	0	0.00394	#NUM!	GAB2,PIK3C2B
HGF Signaling	0	0.00758	#NUM!	PIK3C2B
GNRH Signaling	0	0.00532	#NUM!	PRKACB
Type II Diabetes Mellitus Signaling	0	0.00658	#NUM!	PIK3C2B
mTOR Signaling	0	0.00472	#NUM!	PIK3C2B
Systemic Lupus Erythematosus Signaling	0	0.00161	#NUM!	PIK3C2B
CDC42 Signaling	0	0.00522	#NUM!	CFL2,EXOC5,MYLK
EIF2 Signaling	0	0.00446	#NUM!	PIK3C2B
Hereditary Breast Cancer Signaling	0	0.00704	#NUM!	PIK3C2B
Altered T Cell and B Cell Signaling in Rheumatoid Arthritis	0	0.00203	#NUM!	SPP1
Regulation of eIF4 and p70S6K Signaling	0	0.00559	#NUM!	PIK3C2B
Breast Cancer Regulation by Stathmin1	0	0.00676	0	CDKN1B,GPR37,PIK3C2B,PRKACB
Regulation of IL-2 Expression in Activated and Anergic T Lymphocytes	0	0.00217	#NUM!	TGFB3
PKCθ Signaling in T Lymphocytes	0	0.00179	#NUM!	PIK3C2B
Antiproliferative Role of TOB in T Cell Signaling	0	0.00469	#NUM!	CDKN1B,TGFB3
Dopamine-DARPP32 Feedback in cAMP Signaling	0	0.00552	#NUM!	PRKACB
TEC Kinase Signaling	0	0.00345	#NUM!	GNAO1,PIK3C2B
SAPK/JNK Signaling	0	0.00398	#NUM!	DUSP10,PIK3C2B
Xenobiotic Metabolism Signaling	0	0.00347	#NUM!	PIK3C2B
B Cell Receptor Signaling	0	0.00477	#NUM!	CFL2,GAB2,PIK3C2B
T Cell Receptor Signaling	0	0.00326	#NUM!	CDKN1B,PIK3C2B
Sirtuin Signaling Pathway	0	0.00685	#NUM!	CDH1,SIRT2
T Cell Exhaustion Signaling Pathway	0	0.00353	#NUM!	KDR,PIK3C2B
Systemic Lupus Erythematosus In T Cell Signaling Pathway	0	0.00313	#NUM!	PIK3C2B,RDX
Systemic Lupus Erythematosus In B Cell Signaling Pathway	0	0.00277	#NUM!	PIK3C2B,TGFB3
Xenobiotic Metabolism PXR Signaling Pathway	0	0.00524	#NUM!	PRKACB
Insulin Secretion Signaling Pathway	0	0.00746	#NUM!	PIK3C2B,PRKACB
Calcium Signaling	0	0.00463	#NUM!	PRKACB

## Sheet: Endtherial_cell
Ingenuity Canonical Pathways	-log(p-value)	Ratio	z-score	Molecules		#NUM!: z-score not available
Hepatic Fibrosis / Hepatic Stellate Cell Activation	8.77	0.067	#NUM!	ACTA2,CCN2,COL12A1,COL1A2,FN1,IGF2,IGFBP5,KDR,LEPR,MYL6,TGFBR2,TIMP1,VCAM1
ILK Signaling	7.65	0.0606	-0.333	ACTA2,ATF4,DSP,FN1,GSK3A,MYL6,PTEN,PTGS2,RHOB,RSU1,VCL,VIM
Hepatic Fibrosis Signaling Pathway	5.65	0.0334	2.138	ACTA2,ATF4,BRD4,CCN2,COL1A2,KDR,LEPR,MYL6,MYLK,PTEN,RHOB,TGFBR2,TIMP1,VCAM1
Tight Junction Signaling	5.22	0.0506	#NUM!	ACTA2,JAM2,MYL6,MYLK,OCLN,PTEN,RAB13,TGFBR2,VCL
Protein Kinase A Signaling	5.13	0.0323	1.508	ATF4,DUSP5,GNG11,GSK3A,MYL6,MYLK,PLCB4,PPP1R10,PTEN,PTGS2,PTPRG,PTPRK,TGFBR2
Osteoarthritis Pathway	4.28	0.0385	1.89	ANXA2,ATF4,CASP4,DCN,EPAS1,FN1,FRZB,PTGS2,TGFBR2
Integrin Signaling	3.79	0.0376	0.378	ACTA2,CAPNS1,CAV1,MYLK,PTEN,RHOB,TSPAN6,VCL
Tumor Microenvironment Pathway	3.49	0.0391	1.89	COL1A2,CXCL12,FN1,IGF2,LEPR,PTGS2,SLC2A3
Leukocyte Extravasation Signaling	3.29	0.0363	1.342	ACTA2,CXCL12,JAM2,MYL6,TIMP1,VCAM1,VCL
Signaling by Rho Family GTPases	3.12	0.0299	1.134	ACTA2,CDH11,GNG11,IQGAP1,MYL6,MYLK,RHOB,VIM
Apelin Liver Signaling Pathway	3.07	0.115	#NUM!	COL1A2,EDN3,GSK3A
IL-8 Signaling	3.06	0.0332	1.89	GNG11,IQGAP1,KDR,PTGS2,RHOB,TEK,VCAM1
IGF-1 Signaling	3.02	0.0481	#NUM!	CCN2,CCN3,IGFBP5,IGFBP7,SOCS2
HOTAIR Regulatory Pathway	2.92	0.0368	0	BRD4,COL1A2,JAM2,PTEN,TWIST1,VIM
Neuroinflammation Signaling Pathway	2.68	0.0254	0.816	ATF4,B2M,CXCL12,PTGS2,SLC6A1,SLC6A13,TGFBR2,VCAM1
Caveolar-mediated Endocytosis Signaling	2.67	0.0533	#NUM!	ACTA2,B2M,CAV1,CAVIN1
Prostanoid Biosynthesis	2.65	0.2	#NUM!	PTGDS,PTGS2
Estrogen Receptor Signaling	2.57	0.0223	1.414	ATF4,CAV1,GNG11,GSK3A,IGF2,LEPR,MYL6,PLCB4,PTEN
Regulation Of The Epithelial Mesenchymal Transition By Growth Factors Pathway	2.56	0.0312	2.449	OCLN,TGFBR2,TNFSF10,TWIST1,VIM,ZEB1
Apelin Endothelial Signaling Pathway	2.47	0.036	#NUM!	GNG11,KLF2,PLCB4,TEK,VCAM1
Sertoli Cell-Sertoli Cell Junction Signaling	2.41	0.0291	#NUM!	ACTA2,GSK3A,JAM2,OCLN,PTEN,VCL
Human Embryonic Stem Cell Pluripotency	2.15	0.0301	#NUM!	BMP6,GNG11,GSK3A,S1PR1,TGFBR2
CXCR4 Signaling	2.14	0.0299	1.342	CXCL12,GNG11,MYL6,PLCB4,RHOB
CSDE1 Signaling Pathway	2.11	0.0536	#NUM!	FN1,PTEN,VIM
Germ Cell-Sertoli Cell Junction Signaling	2.09	0.0292	#NUM!	ACTA2,IQGAP1,RHOB,TGFBR2,VCL
Cancer Drug Resistance By Drug Efflux	2.07	0.0517	#NUM!	ABCB1,PTEN,PTGS2
Actin Cytoskeleton Signaling	2.06	0.0245	1.342	ACTA2,FN1,IQGAP1,MYL6,MYLK,VCL
Fatty Acid α-oxidation	2.05	0.1	#NUM!	ALDH1A1,PTGS2
Role of Macrophages, Fibroblasts and Endothelial Cells in Rheumatoid Arthritis	2.03	0.0215	#NUM!	ATF4,CEBPG,CXCL12,FN1,FRZB,PLCB4,VCAM1
Regulation of Actin-based Motility by Rho	2	0.0345	0	ACTA2,MYL6,MYLK,RHOB
FAK Signaling	1.99	0.0342	#NUM!	ACTA2,CAPNS1,PTEN,VCL
Sphingosine-1-phosphate Signaling	1.97	0.0339	0	CASP4,PLCB4,RHOB,S1PR1
D-myo-inositol-5-phosphate Metabolism	1.89	0.026	#NUM!	ATP1A2,DUSP5,PLCB4,PPP1R10,PTEN
Remodeling of Epithelial Adherens Junctions	1.88	0.0441	#NUM!	ACTA2,IQGAP1,VCL
GP6 Signaling Pathway	1.87	0.0315	2	COL12A1,COL1A2,GSK3A,LAMA2
Agrin Interactions at Neuromuscular Junction	1.85	0.0429	#NUM!	ACTA2,AGRN,LAMA2
Atherosclerosis Signaling	1.84	0.0308	#NUM!	APOD,COL1A2,CXCL12,VCAM1
Coronavirus Pathogenesis Pathway	1.8	0.0246	-0.447	ATF4,BST2,PTGS2,TGFBR2,ZC3HAV1
Huntington's Disease Signaling	1.79	0.0214	-0.447	ATF4,CAPNS1,CASP4,GNG11,PLCB4,PSME1
Hypoxia Signaling in the Cardiovascular System	1.79	0.0405	#NUM!	ATF4,PTEN,UBE2L6
STAT3 Pathway	1.78	0.0296	2	BMP6,KDR,SOCS2,TGFBR2
HIF1α Signaling	1.75	0.024	1.342	BMP6,IGF2,KDR,SLC2A3,VIM
MSP-RON Signaling In Cancer Cells Pathway	1.75	0.029	1	ACTA2,ATF4,ETS2,VIM
Thrombin Signaling	1.74	0.0238	#NUM!	GNG11,MYL6,MYLK,PLCB4,RHOB
Autophagy	1.71	0.0235	-0.447	ATF4,BMP6,GSK3A,PTEN,SLC7A5
Agranulocyte Adhesion and Diapedesis	1.71	0.0234	#NUM!	ACTA2,CXCL12,FN1,MYL6,VCAM1
RHOGDI Signaling	1.7	0.0233	-1	ACTA2,CDH11,GNG11,MYL6,RHOB
Endocannabinoid Cancer Inhibition Pathway	1.7	0.028	-1	ATF4,CASP4,TWIST1,VIM
Calcium Signaling	1.69	0.0231	#NUM!	ACTA2,ATF4,MYL6,TPM1,TPM2
Endocannabinoid Neuronal Synapse Pathway	1.66	0.0272	#NUM!	GNG11,MGLL,PLCB4,PTGS2
Cellular Effects of Sildenafil (Viagra)	1.64	0.0268	#NUM!	ACTA2,MYL6,MYLK,PLCB4
PTEN Signaling	1.63	0.0267	-1	GSK3A,KDR,PTEN,TGFBR2
Factors Promoting Cardiogenesis in Vertebrates	1.62	0.0265	1	ATF4,BMP6,PLCB4,TGFBR2
Inhibition of Angiogenesis by TSP1	1.6	0.0588	#NUM!	KDR,TGFBR2
Superpathway of Inositol Phosphate Compounds	1.58	0.0216	#NUM!	ATP1A2,DUSP5,PLCB4,PPP1R10,PTEN
Epithelial Adherens Junction Signaling	1.57	0.0255	0	IQGAP1,PTEN,TGFBR2,VCL
Unfolded protein response	1.56	0.0333	#NUM!	ATF4,CEBPG,DNAJB12
Death Receptor Signaling	1.49	0.0312	#NUM!	ACTA2,PARP9,TNFSF10
VEGF Signaling	1.46	0.0303	#NUM!	ACTA2,KDR,VCL
Apelin Cardiomyocyte Signaling Pathway	1.46	0.0303	#NUM!	MYL6,MYLK,PLCB4
Glioblastoma Multiforme Signaling	1.45	0.0234	#NUM!	IGF2,PLCB4,PTEN,RHOB
Citrulline-Nitric Oxide Cycle	1.45	0.2	#NUM!	ASS1
D-myo-inositol (1,4,5,6)-Tetrakisphosphate Biosynthesis	1.41	0.0227	#NUM!	ATP1A2,DUSP5,PPP1R10,PTEN
D-myo-inositol (3,4,5,6)-tetrakisphosphate Biosynthesis	1.41	0.0227	#NUM!	ATP1A2,DUSP5,PPP1R10,PTEN
Cardiac Hypertrophy Signaling	1.41	0.0194	1.342	GNG11,MYL6,PLCB4,RHOB,TGFBR2
Virus Entry via Endocytic Pathways	1.4	0.0288	#NUM!	ACTA2,B2M,CAV1
G Protein Signaling Mediated by Tubby	1.4	0.0455	#NUM!	GNG11,PLCB4
Arginine Biosynthesis IV	1.37	0.167	#NUM!	ASS1
Urea Cycle	1.37	0.167	#NUM!	ASS1
Role of OCT4 in Mammalian Embryonic Stem Cell Pluripotency	1.36	0.0435	#NUM!	ETS2,NR2F2
3-phosphoinositide Degradation	1.32	0.0213	#NUM!	ATP1A2,DUSP5,PPP1R10,PTEN
Protein Ubiquitination Pathway	1.31	0.0182	#NUM!	B2M,DNAJB12,PSME1,UBE2L6,USP54
RAR Activation	1.27	0.0204	#NUM!	ALDH1A1,NR2F2,PTEN,TNIP1
Airway Pathology in Chronic Obstructive Pulmonary Disease	1.27	0.0254	#NUM!	APOD,PTGDS,TNFSF10
Cholecystokinin/Gastrin-mediated Signaling	1.26	0.0252	#NUM!	PLCB4,PTGS2,RHOB
Nitric Oxide Signaling in the Cardiovascular System	1.26	0.0252	#NUM!	CAV1,KDR,SLC7A1
Gap Junction Signaling	1.26	0.0202	#NUM!	ACTA2,CAV1,CCN3,PLCB4
Adrenomedullin signaling pathway	1.25	0.0201	#NUM!	CALCRL,GSK3A,MYLK,PLCB4
3-phosphoinositide Biosynthesis	1.23	0.0198	#NUM!	ATP1A2,DUSP5,PPP1R10,PTEN
Endocannabinoid Developing Neuron Pathway	1.23	0.0244	#NUM!	ATF4,GNG11,MGLL
RHOA Signaling	1.22	0.0242	#NUM!	ACTA2,MYL6,MYLK
14-3-3-mediated Signaling	1.19	0.0236	#NUM!	GSK3A,PLCB4,VIM
Synaptic Long Term Potentiation	1.18	0.0233	#NUM!	ATF4,PLCB4,PPP1R10
P2Y Purigenic Receptor Signaling Pathway	1.18	0.0233	#NUM!	ATF4,GNG11,PLCB4
GABA Receptor Signaling	1.16	0.0229	#NUM!	GNG11,SLC6A1,SLC6A13
Retinoic acid Mediated Apoptosis Signaling	1.16	0.0333	#NUM!	PARP9,TNFSF10
CREB Signaling in Neurons	1.15	0.0133	1.89	ATF4,BMP6,CALCRL,GNG11,KDR,PLCB4,S1PR1,TGFBR2
CCR3 Signaling in Eosinophils	1.13	0.0222	#NUM!	GNG11,MYLK,PLCB4
GDP-glucose Biosynthesis	1.12	0.0909	#NUM!	PGM5
WNT/Ca+ pathway	1.11	0.0312	#NUM!	ATF4,PLCB4
Gαi Signaling	1.11	0.0217	#NUM!	CAV1,GNG11,S1PR1
PXR/RXR Activation	1.1	0.0308	#NUM!	ABCB1,ALDH1A1
ERB2-ERBB3 Signaling	1.1	0.0308	#NUM!	GSK3A,PTEN
Insulin Receptor Signaling	1.09	0.0214	#NUM!	GSK3A,PPP1R10,PTEN
HER-2 Signaling in Breast Cancer	1.09	0.0176	1	ETS2,GSK3A,PTEN,PTGS2
Glucose and Glucose-1-phosphate Degradation	1.08	0.0833	#NUM!	PGM5
Glycogen Degradation II	1.08	0.0833	#NUM!	PGM5
Eicosanoid Signaling	1.07	0.0299	#NUM!	PTGDS,PTGS2
PI3K Signaling in B Lymphocytes	1.07	0.021	#NUM!	ATF4,PLCB4,PTEN
Dilated Cardiomyopathy Signaling Pathway	1.05	0.0205	#NUM!	ACTA2,MYL6,TPM1
NRF2-mediated Oxidative Stress Response	1.03	0.0169	#NUM!	ACTA2,ATF4,DNAJB12,JUND
Growth Hormone Signaling	1.03	0.0282	#NUM!	IGF2,SOCS2
Corticotropin Releasing Hormone Signaling	1.03	0.0201	#NUM!	ATF4,JUND,PTGS2
Cardiac Hypertrophy Signaling (Enhanced)	1.02	0.013	2.449	GNG11,GSK3A,PLCB4,PTEN,PTGS2,TGFBR2,TNFSF10
Ephrin B Signaling	1.02	0.0278	#NUM!	CXCL12,GNG11
NAD Signaling Pathway	1.02	0.0199	#NUM!	BMP6,PARP9,SLC7A5
Glycogen Degradation III	1.02	0.0714	#NUM!	PGM5
Glioma Invasiveness Signaling	1.01	0.0274	#NUM!	RHOB,TIMP1
Leptin Signaling in Obesity	1	0.027	#NUM!	LEPR,PLCB4
Molecular Mechanisms of Cancer	0.987	0.0135	#NUM!	BMP6,GNG11,GSK3A,PLCB4,RHOB,TGFBR2
Superpathway of Citrulline Metabolism	0.987	0.0667	#NUM!	ASS1
Necroptosis Signaling Pathway	0.979	0.0191	#NUM!	CAPNS1,TNFSF10,TNIP1
Angiopoietin Signaling	0.975	0.026	#NUM!	TEK,TNIP1
eNOS Signaling	0.967	0.0189	#NUM!	CAV1,KDR,SLC7A1
VDR/RXR Activation	0.963	0.0256	#NUM!	IGFBP5,KLF4
Sperm Motility	0.951	0.0157	#NUM!	GNG11,KDR,PLCB4,TEK
Chemokine Signaling	0.947	0.025	#NUM!	CXCL12,PLCB4
Histamine Degradation	0.936	0.0588	#NUM!	ALDH1A1
HMGB1 Signaling	0.921	0.018	#NUM!	RHOB,TNFSF10,VCAM1
D-myo-inositol (1,3,4)-trisphosphate Biosynthesis	0.914	0.0556	#NUM!	PTEN
BAG2 Signaling Pathway	0.91	0.0238	#NUM!	ANXA2,PSME1
Gαq Signaling	0.903	0.0176	#NUM!	GNG11,PLCB4,RHOB
HIPPO signaling	0.903	0.0235	#NUM!	PPP1R10,SAV1
WNT/β-catenin Signaling	0.889	0.0173	#NUM!	FRZB,GSK3A,TGFBR2
Colorectal Cancer Metastasis Signaling	0.886	0.0149	#NUM!	GNG11,PTGS2,RHOB,TGFBR2
Regulation of Cellular Mechanics by Calpain Protease	0.87	0.0225	#NUM!	CAPNS1,VCL
Breast Cancer Regulation by Stathmin1	0.863	0.0118	1.134	ATF4,BMP6,CALCRL,GNG11,PLCB4,PPP1R10,S1PR1
Crosstalk between Dendritic Cells and Natural Killer Cells	0.854	0.022	#NUM!	ACTA2,TNFSF10
Putrescine Degradation III	0.851	0.0476	#NUM!	ALDH1A1
Endoplasmic Reticulum Stress Pathway	0.851	0.0476	#NUM!	ATF4
Dopamine-DARPP32 Feedback in cAMP Signaling	0.845	0.0166	#NUM!	ATF4,PLCB4,PPP1R10
Fcγ Receptor-mediated Phagocytosis in Macrophages and Monocytes	0.833	0.0213	#NUM!	ACTA2,PTEN
Small Cell Lung Cancer Signaling	0.818	0.0208	#NUM!	PTEN,PTGS2
Superpathway of D-myo-inositol (1,4,5)-trisphosphate Metabolism	0.815	0.0435	#NUM!	PTEN
Ethanol Degradation IV	0.815	0.0435	#NUM!	ALDH1A1
Vitamin-C Transport	0.815	0.0435	#NUM!	SLC2A3
Apelin Cardiac Fibroblast Signaling Pathway	0.815	0.0435	#NUM!	CCN2
GNRH Signaling	0.812	0.016	#NUM!	ATF4,GNG11,PLCB4
ATM Signaling	0.81	0.0206	#NUM!	ATF4,ZEB1
UVA-Induced MAPK Signaling	0.804	0.0204	#NUM!	PARP9,PLCB4
Tumoricidal Function of Hepatic Natural Killer Cells	0.799	0.0417	#NUM!	SRGN
Endothelin-1 Signaling	0.796	0.0157	#NUM!	CASP4,PLCB4,PTGS2
Production of Nitric Oxide and Reactive Oxygen Species in Macrophages	0.796	0.0157	#NUM!	APOD,PPP1R10,RHOB
Xenobiotic Metabolism PXR Signaling Pathway	0.796	0.0157	#NUM!	ABCB1,ALDH1A1,PPP1R10
Clathrin-mediated Endocytosis Signaling	0.788	0.0155	#NUM!	ACTA2,APOD,DAB2
Tryptophan Degradation X (Mammalian, via Tryptamine)	0.783	0.04	#NUM!	ALDH1A1
Regulation of the Epithelial-Mesenchymal Transition Pathway	0.777	0.0154	#NUM!	TGFBR2,TWIST1,ZEB1
Senescence Pathway	0.777	0.0135	0	CAPNS1,ETS2,PTEN,TGFBR2
Sumoylation Pathway	0.77	0.0194	#NUM!	RHOB,ZEB1
D-myo-inositol (1,4,5)-Trisphosphate Biosynthesis	0.767	0.0385	#NUM!	PLCB4
Natural Killer Cell Signaling	0.759	0.0151	#NUM!	B2M,COL1A2,TNFSF10
PI3K/AKT Signaling	0.759	0.0151	#NUM!	GSK3A,PTEN,PTGS2
Ephrin Receptor Signaling	0.752	0.0149	#NUM!	ATF4,CXCL12,GNG11
PD-1, PD-L1 cancer immunotherapy pathway	0.75	0.0189	#NUM!	B2M,PTEN
Paxillin Signaling	0.738	0.0185	#NUM!	ACTA2,VCL
Dopamine Degradation	0.724	0.0345	#NUM!	ALDH1A1
Antioxidant Action of Vitamin C	0.719	0.018	#NUM!	PLCB4,SLC2A3
CDK5 Signaling	0.714	0.0179	#NUM!	LAMA2,PPP1R10
Prostate Cancer Signaling	0.714	0.0179	#NUM!	ATF4,PTEN
ERK/MAPK Signaling	0.697	0.014	#NUM!	ATF4,ETS2,PPP1R10
Role of Tissue Factor in Cancer	0.69	0.0172	#NUM!	CCN2,PTEN
GPCR-Mediated Nutrient Sensing in Enteroendocrine Cells	0.69	0.0172	#NUM!	GNG11,PLCB4
Neuregulin Signaling	0.686	0.0171	#NUM!	DCN,PTEN
MSP-RON Signaling In Macrophages Pathway	0.686	0.0171	#NUM!	ATF4,PTGS2
Ethanol Degradation II	0.684	0.0312	#NUM!	ALDH1A1
PAK Signaling	0.68	0.0169	#NUM!	MYL6,MYLK
p38 MAPK Signaling	0.68	0.0169	#NUM!	ATF4,TGFBR2
Circadian Rhythm Signaling	0.674	0.0303	#NUM!	ATF4
Role of NFAT in Cardiac Hypertrophy	0.674	0.0136	#NUM!	GNG11,PLCB4,TGFBR2
Gαs Signaling	0.664	0.0165	#NUM!	ATF4,GNG11
Role of JAK2 in Hormone-like Cytokine Signaling	0.662	0.0294	#NUM!	SOCS2
EIF2 Signaling	0.66	0.0134	#NUM!	ACTA2,ATF4,WARS1
LXR/RXR Activation	0.654	0.0163	#NUM!	APOD,PTGS2
IL-15 Production	0.654	0.0163	#NUM!	KDR,TEK
IL-9 Signaling	0.65	0.0286	#NUM!	SOCS2
Noradrenaline and Adrenaline Degradation	0.65	0.0286	#NUM!	ALDH1A1
Glioma Signaling	0.648	0.0161	#NUM!	IGF2,PTEN
MIF-mediated Glucocorticoid Regulation	0.64	0.0278	#NUM!	PTGS2
Retinoate Biosynthesis I	0.64	0.0278	#NUM!	ALDH1A1
Pancreatic Adenocarcinoma Signaling	0.638	0.0159	#NUM!	PTGS2,TGFBR2
Ferroptosis Signaling Pathway	0.638	0.0159	#NUM!	ATF4,SLC7A11
Complement System	0.629	0.027	#NUM!	C7
G Beta Gamma Signaling	0.623	0.0155	#NUM!	CAV1,GNG11
Docosahexaenoic Acid (DHA) Signaling	0.62	0.0263	#NUM!	GSK3A
Glucocorticoid Receptor Signaling	0.616	0.0103	#NUM!	ANXA1,B2M,CAV1,PTGS2,TGFBR2,VCAM1
fMLP Signaling in Neutrophils	0.614	0.0153	#NUM!	GNG11,PLCB4
HGF Signaling	0.609	0.0152	#NUM!	ETS2,PTGS2
tRNA Charging	0.609	0.0256	#NUM!	WARS1
Inhibition of Matrix Metalloproteases	0.609	0.0256	#NUM!	TIMP1
Antigen Presentation Pathway	0.609	0.0256	#NUM!	B2M
Gα12/13 Signaling	0.604	0.015	#NUM!	CDH11,MYL6
Mechanisms of Viral Exit from Host Cells	0.59	0.0244	#NUM!	ACTA2
White Adipose Tissue Browning Pathway	0.59	0.0147	#NUM!	ATF4,KDR
Th2 Pathway	0.587	0.0146	#NUM!	S1PR1,TGFBR2
Intrinsic Prothrombin Activation Pathway	0.582	0.0238	#NUM!	COL1A2
Iron homeostasis signaling pathway	0.577	0.0144	#NUM!	BMP6,EPAS1
Oncostatin M Signaling	0.573	0.0233	#NUM!	EPAS1
MIF Regulation of Innate Immunity	0.564	0.0227	#NUM!	PTGS2
Role of IL-17F in Allergic Inflammatory Airway Diseases	0.556	0.0222	#NUM!	ATF4
Coronavirus Replication Pathway	0.556	0.0222	#NUM!	GSK3A
PFKFB4 Signaling Pathway	0.548	0.0217	#NUM!	ATF4
nNOS Signaling in Neurons	0.541	0.0213	#NUM!	CAPNS1
Apelin Muscle Signaling Pathway	0.533	0.0208	#NUM!	GNG11
Axonal Guidance Signaling	0.521	0.00988	#NUM!	BMP6,CXCL12,GNG11,MYL6,PLCB4
Melanoma Signaling	0.517	0.02	#NUM!	PTEN
Triacylglycerol Degradation	0.517	0.02	#NUM!	MGLL
FAT10 Cancer Signaling Pathway	0.517	0.02	#NUM!	TGFBR2
Insulin Secretion Signaling Pathway	0.517	0.0112	#NUM!	ATF4,PLCB4,SLC2A3
Amyloid Processing	0.51	0.0196	#NUM!	CAPNS1
Ovarian Cancer Signaling	0.502	0.0127	#NUM!	PTEN,PTGS2
G-Protein Coupled Receptor Signaling	0.495	0.0109	#NUM!	ATF4,PLCB4,S1PR1
Inhibition of ARE-Mediated mRNA Degradation Pathway	0.491	0.0124	#NUM!	PSME1,TNFSF10
Transcriptional Regulatory Network in Embryonic Stem Cells	0.489	0.0185	#NUM!	FOXC1
Lymphotoxin β Receptor Signaling	0.484	0.0182	#NUM!	VCAM1
Oxidative Ethanol Degradation III	0.484	0.0182	#NUM!	ALDH1A1
Aldosterone Signaling in Epithelial Cells	0.48	0.0122	#NUM!	DNAJB12,PLCB4
FAT10 Signaling Pathway	0.478	0.0179	#NUM!	PSME1
Role of IL-17A in Arthritis	0.471	0.0175	#NUM!	PTGS2
MSP-RON Signaling Pathway	0.465	0.0172	#NUM!	ACTA2
Endometrial Cancer Signaling	0.453	0.0167	#NUM!	PTEN
PCP (Planar Cell Polarity) Pathway	0.453	0.0167	#NUM!	JUND
Th1 and Th2 Activation Pathway	0.453	0.0116	#NUM!	S1PR1,TGFBR2
SPINK1 Pancreatic Cancer Pathway	0.453	0.0167	#NUM!	TGFBR2
Cardiac β-adrenergic Signaling	0.447	0.0115	#NUM!	GNG11,PPP1R10
Semaphorin Signaling in Neurons	0.441	0.0161	#NUM!	RHOB
Polyamine Regulation in Colon Cancer	0.441	0.0161	#NUM!	PSME1
Phagosome Formation	0.423	0.00871	2.449	CALCRL,COLEC12,FN1,MYL6,MYLK,S1PR1
Pyridoxal 5'-phosphate Salvage Pathway	0.42	0.0152	#NUM!	PDXK
Phospholipases	0.42	0.0152	#NUM!	PLCB4
Glutamate Receptor Signaling	0.42	0.0152	#NUM!	GNG11
CD40 Signaling	0.416	0.0149	#NUM!	PTGS2
IL-17A Signaling in Airway Cells	0.416	0.0149	#NUM!	PTEN
Serotonin Degradation	0.416	0.0149	#NUM!	ALDH1A1
Acute Phase Response Signaling	0.413	0.0108	#NUM!	FN1,SOCS2
IL-17 Signaling	0.408	0.0107	#NUM!	PTGS2,TNFSF10
Xenobiotic Metabolism CAR Signaling Pathway	0.406	0.0106	#NUM!	ABCB1,ALDH1A1
Hepatic Cholestasis	0.402	0.0106	#NUM!	ABCB1,TNFSF10
Granulocyte Adhesion and Diapedesis	0.402	0.0106	#NUM!	CXCL12,VCAM1
PPARα/RXRα Activation	0.391	0.0104	#NUM!	PLCB4,TGFBR2
Melatonin Signaling	0.391	0.0139	#NUM!	PLCB4
Basal Cell Carcinoma Signaling	0.391	0.0139	#NUM!	BMP6
ERK5 Signaling	0.391	0.0139	#NUM!	ATF4
GPCR-Mediated Integration of Enteroendocrine Signaling Exemplified by an L Cell	0.386	0.0137	#NUM!	PLCB4
Dendritic Cell Maturation	0.378	0.00849	1.342	ATF4,B2M,COL1A2,LEPR,PLCB4
Neurotrophin/TRK Signaling	0.374	0.0132	#NUM!	ATF4
Role of MAPK Signaling in Inhibiting the Pathogenesis of Influenza	0.374	0.0132	#NUM!	PTGS2
Antiproliferative Role of Somatostatin Receptor 2	0.37	0.013	#NUM!	GNG11
Dopamine Receptor Signaling	0.37	0.013	#NUM!	PPP1R10
Maturity Onset Diabetes of Young (MODY) Signaling	0.365	0.0128	#NUM!	APOD
IL-7 Signaling Pathway	0.365	0.0128	#NUM!	GSK3A
Thyroid Cancer Signaling	0.361	0.0127	#NUM!	PTEN
Estrogen-Dependent Breast Cancer Signaling	0.361	0.0127	#NUM!	ATF4
FLT3 Signaling in Hematopoietic Progenitor Cells	0.357	0.0125	#NUM!	ATF4
Role of MAPK Signaling in the Pathogenesis of Influenza	0.353	0.0123	#NUM!	PTGS2
BEX2 Signaling Pathway	0.353	0.0123	#NUM!	PTEN
JAK/STAT Signaling	0.349	0.0122	#NUM!	SOCS2
VEGF Family Ligand-Receptor Interactions	0.341	0.0119	#NUM!	KDR
PEDF Signaling	0.341	0.0119	#NUM!	ZEB1
FGF Signaling	0.341	0.0119	#NUM!	ATF4
Prolactin Signaling	0.333	0.0116	#NUM!	SOCS2
Role of Hypercytokinemia/hyperchemokinemia in the Pathogenesis of Influenza	0.333	0.0116	#NUM!	S1PR1
PDGF Signaling	0.333	0.0116	#NUM!	CAV1
BMP signaling pathway	0.33	0.0115	#NUM!	BMP6
Xenobiotic Metabolism AHR Signaling Pathway	0.33	0.0115	#NUM!	ALDH1A1
Regulation Of The Epithelial Mesenchymal Transition In Development Pathway	0.33	0.0115	#NUM!	TWIST1
Ceramide Signaling	0.32	0.0111	#NUM!	S1PR1
Role of Osteoblasts, Osteoclasts and Chondrocytes in Rheumatoid Arthritis	0.318	0.00893	#NUM!	BMP6,FRZB
Systemic Lupus Erythematosus In T Cell Signaling Pathway	0.311	0.00782	0.447	ATF4,B2M,CASP4,LEPR,RHOB
Actin Nucleation by ARP-WASP Complex	0.31	0.0108	#NUM!	RHOB
cAMP-mediated signaling	0.307	0.00873	#NUM!	ATF4,S1PR1
Melanocyte Development and Pigmentation Signaling	0.306	0.0106	#NUM!	ATF4
IL-1 Signaling	0.306	0.0106	#NUM!	GNG11
TGF-β Signaling	0.3	0.0104	#NUM!	TGFBR2
p53 Signaling	0.294	0.0102	#NUM!	PTEN
Neuropathic Pain Signaling In Dorsal Horn Neurons	0.285	0.0099	#NUM!	PLCB4
AMPK Signaling	0.282	0.00826	#NUM!	ATF4,GNG11
Mouse Embryonic Stem Cell Pluripotency	0.277	0.00962	#NUM!	ID3
Apoptosis Signaling	0.277	0.00962	#NUM!	CAPNS1
Kinetochore Metaphase Signaling Pathway	0.273	0.00952	#NUM!	PPP1R10
α-Adrenergic Signaling	0.271	0.00943	#NUM!	GNG11
Phospholipase C Signaling	0.27	0.00742	0.447	ATF4,GNG11,MYL6,PLCB4,RHOB
Chronic Myeloid Leukemia Signaling	0.268	0.00935	#NUM!	TGFBR2
Telomerase Signaling	0.268	0.00935	#NUM!	ETS2
PPAR Signaling	0.268	0.00935	#NUM!	PTGS2
LPS/IL-1 Mediated Inhibition of RXR Function	0.266	0.00797	#NUM!	ABCB1,ALDH1A1
Role of MAPK Signaling in Promoting the Pathogenesis of Influenza	0.255	0.00893	#NUM!	PTGS2
Amyotrophic Lateral Sclerosis Signaling	0.248	0.0087	#NUM!	CAPNS1
NGF Signaling	0.24	0.00847	#NUM!	ATF4
Role of NANOG in Mammalian Embryonic Stem Cell Pluripotency	0.236	0.00833	#NUM!	BMP6
Opioid Signaling Pathway	0.227	0.00725	#NUM!	ATF4,GNG11
FXR/RXR Activation	0.223	0.00794	#NUM!	APOD
IL-6 Signaling	0.218	0.00781	#NUM!	ABCB1
p70S6K Signaling	0.21	0.00758	#NUM!	PLCB4
Adipogenesis pathway	0.205	0.00741	#NUM!	NR2F2
IL-12 Signaling and Production in Macrophages	0.203	0.00735	#NUM!	APOD
Role of PKR in Interferon Induction and Antiviral Response	0.203	0.00735	#NUM!	COLEC12
RAC Signaling	0.199	0.00725	#NUM!	IQGAP1
Synaptic Long Term Depression	0	0.00515	#NUM!	PLCB4
Aryl Hydrocarbon Receptor Signaling	0	0.00629	#NUM!	ALDH1A1
Erythropoietin Signaling Pathway	0	0.00565	#NUM!	TNFSF10
Role of Pattern Recognition Receptors in Recognition of Bacteria and Viruses	0	0.00641	#NUM!	TNFSF10
Role of NFAT in Regulation of the Immune Response	0	0.00509	#NUM!	GNG11,GSK3A,PLCB4
CCR5 Signaling in Macrophages	0	0.002	#NUM!	GNG11
Cytotoxic T Lymphocyte-mediated Apoptosis of Target Cells	0	0.00235	#NUM!	B2M
CTLA4 Signaling in Cytotoxic T Lymphocytes	0	0.00209	#NUM!	B2M
T Helper Cell Differentiation	0	0.00212	#NUM!	TGFBR2
Relaxin Signaling	0	0.00654	#NUM!	GNG11
ICOS-ICOSL Signaling in T Helper Cells	0	0.00197	#NUM!	PTEN
Lipid Antigen Presentation by CD1	0	0.0024	#NUM!	B2M
Androgen Signaling	0	0.00592	#NUM!	GNG11
Type I Diabetes Mellitus Signaling	0	0.00196	#NUM!	SOCS2
Allograft Rejection Signaling	0	0.00207	#NUM!	B2M
Type II Diabetes Mellitus Signaling	0	0.00658	#NUM!	SOCS2
mTOR Signaling	0	0.00472	#NUM!	RHOB
Communication between Innate and Adaptive Immune Cells	0	0.00108	#NUM!	B2M
Systemic Lupus Erythematosus Signaling	0	0.00161	#NUM!	C7
CDC42 Signaling	0	0.00696	#NUM!	B2M,IQGAP1,MYL6,MYLK
Hereditary Breast Cancer Signaling	0	0.00704	#NUM!	PTEN
Regulation of IL-2 Expression in Activated and Anergic T Lymphocytes	0	0.00217	#NUM!	TGFBR2
NUR77 Signaling in T Lymphocytes	0	0.00391	#NUM!	B2M,TNFSF10
Antiproliferative Role of TOB in T Cell Signaling	0	0.00235	#NUM!	TGFBR2
OX40 Signaling Pathway	0	0.00209	#NUM!	B2M
TEC Kinase Signaling	0	0.00691	#NUM!	ACTA2,GNG11,RHOB,TNFSF10
SAPK/JNK Signaling	0	0.00199	#NUM!	GNG11
Xenobiotic Metabolism Signaling	0	0.00694	#NUM!	ABCB1,ALDH1A1
B Cell Receptor Signaling	0	0.00477	#NUM!	ATF4,GSK3A,PTEN
NF-κB Signaling	0	0.00526	#NUM!	KDR,TGFBR2,TNIP1
T Cell Receptor Signaling	0	0.00489	#NUM!	B2M,DUSP5,GSK3A
Phagosome Maturation	0	0.00629	#NUM!	B2M
Sirtuin Signaling Pathway	0	0.00685	#NUM!	EPAS1,ZIC2
T Cell Exhaustion Signaling Pathway	0	0.00353	#NUM!	KDR,TGFBR2
Synaptogenesis Signaling Pathway	0	0.00641	#NUM!	ATF4,CDH11
Systemic Lupus Erythematosus In B Cell Signaling Pathway	0	0.00138	#NUM!	TNFSF10
Semaphorin Neuronal Repulsive Signaling Pathway	0	0.00662	#NUM!	MYL6

## Sheet: Suppl.Data 2
Supplementary Data 2
A gene pathway analysis performed using IPA software for each cell type based on gene expression.
