# Supplementary material for: Altered projection-specific synaptic remodeling and its modification by oxytocin in an idiopathic autism marmoset model
Source: Commun Biol. 2024 May 27;7:642. doi: 10.1038/s42003-024-06345-9 (PMC11130163; doi:10.1038/s42003-024-06345-9)
Supplement: Supplementary file 6 — Supplementary Data 3 [file 42003_2024_6345_MOESM6_ESM.xlsx]

## Sheet: Fig_1c
	Figure 1c Mean spine densities of dendrites.
		UE	VPA		Mann-Whitney test
		1.24	1.21		P value	0.8497
		0.62	1.32		Exact or approximate P value?	Exact
		1.04	0.95		P value summary	ns
		1.04	1.01		Significantly different (P < 0.05)?	No
		0.66	0.98		One- or two-tailed P value?	Two-tailed
		0.83	0.77		Sum of ranks in column UE, VPA	185 , 166
		0.92	1.13		Mann-Whitney U	80
		0.8	1.05
		1	1.3
		0.94	0.87
		1.46	0.98
		1.62	1.25
		1.42
		1.49
	Mean	1.077	1.068
	sem	0.08545	0.05042

## Sheet: Fig_1d
	Figure 1d Three-day spine generation and elimination rates
		Spine generation							Spine elimination
		UE	VPA		Mann Whitney test				UE	VPA		Mann Whitney test
		0.056	0.187		P value	0.0279			0.098	0.181		P value	0.0132
		0.115	0.177		Exact or approximate P value?	Exact			0.18	0.177		Exact or approximate P value?	Exact
		0.043	0.16		P value summary	*			0.071	0.127		P value summary	*
		0.115	0.058		Significantly different (P < 0.05)?	Yes			0.077	0.096		Significantly different (P < 0.05)?	Yes
		0.09	0.134		One- or two-tailed P value?	Two-tailed			0.115	0.108		One- or two-tailed P value?	Two-tailed
		0	0.133		Sum of ranks in column UE, VPA	146.5 , 204.5			0.05	0.129		Sum of ranks in column A,B	141.5 , 209.5
		0.067	0.104		Mann-Whitney U	41.5			0.016	0.101		Mann-Whitney U	36.5
		0.065	0.05						0.127	0.125
		0.058	0.116						0.071	0.158
		0.014	0.038						0.092	0.154
		0.039	0.019						0.058	0.056
		0.016	0.052						0.016	0.083
		0.034							0.113
		0.031							0.031
	Mean	0.0530714	0.102333					Mean	0.0796429	0.124583
	sem	0.00945519	0.0166339					sem	0.0122109	0.0110161

## Sheet: Fig_2b
	Figure 2b Comparison of the percentage of clustered generated spines
		Spine clustered generation
		UE	VPA		Mann Whitney test
		0	0.141		P value	0.0258
		0.05	0.164		Exact or approximate P value?	Exact
		0.029	0.112		P value summary	*
		0.077	0.038		Significantly different (P < 0.05)?	Yes
		0	0.091		One- or two-tailed P value?	Two-tailed
		0	0		Sum of ranks in column UE, VPA	147.5 , 203.5
		0.034	0.065		Mann-Whitney U	42.5
		0.043	0.05
		0.029	0.063
		0	0
		0	0
		0	0.02
		0
		0
	Mean	0.01871	0.062
	sem	0.006718	0.01605

## Sheet: Fig_3e
	Figure 3e The survival rate of each newly generated spine at Day-3
		Survival rate of generated spines
		UE	VPA		Mann Whitney test
		1	0.462		P value	0.936
		0.667	0.333		Exact or approximate P value?	Exact
		0.667	0.333		P value summary	ns
		0.5	0		Significantly different (P < 0.05)?	No
		0	1		One- or two-tailed P value?	Two-tailed
		1	0.5		Sum of ranks in column UE, VPA	122.5 , 108.5
		0	1		Mann-Whitney U	53.5
		0	0.667
		0.5	1
		1	0.333
		0.5
		No generated spines
		No generated spines
	Mean	0.9501	0.9109
	sem	0.009144	0.0146

## Sheet: Fig_3f
	Figure 3f The survival rate of each pre-existing spine at Day-3
		Survival rate of pre-existing spines
		UE	VPA		Mann Whitney test
		0.882	0.881		P value	0.0914
		0.941	0.853		Exact or approximate P value?	Exact
		0.969	0.929		P value summary	ns
		0.958	0.88		Significantly different (P < 0.05)?	No
		1	0.905		One- or two-tailed P value?	Two-tailed
		0.966	0.9		Sum of ranks in column UE, VPA	183.5 , 92.50
		0.952	0.97		Mann-Whitney U	37.5
		0.97	0.854
		0.892	0.96
		0.959	0.977
		0.968
		0.925
		0.969
	Mean	0.9501	0.9109
	sem	0.009144	0.0146

## Sheet: Fig_4d
	Figure 4d Mean bouton densities
		Bouton density
		ipsi	contra		Two-way ANOVA
	UE	0	0
		0	0.0406504
		0.0814332	0.0746269		Source of Variation	% of total variation	P value	P value summary	Significant?
		0.0842697	0.0892857		Interaction	1.241	0.2694	ns	No
		0.0854701	0.0934606		Row Factor	6.217	0.0147	*	Yes
		0.131579	0.0952381		Column Factor	0.03458	0.8533	ns	No
		0.147493	0.102171
		0.152381	0.106838		ANOVA table	SS (Type III)	DF	MS	F (DFn, DFd)	P value
		0.155039	0.117647		Interaction	0.01798	1	0.01798	F (1, 92) = 1.235	P=0.2694
		0.191441	0.12987		Row Factor	0.09009	1	0.09009	F (1, 92) = 6.187	P=0.0147
		0.192308	0.140056		Column Factor	0.000501	1	0.000501	F (1, 92) = 0.03440	P=0.8533
		0.20915	0.18018		Residual	1.34	92	0.01456
		0.210228	0.190476
		0.211268	0.192308
		0.224359	0.192308		Uncorrected Fisher's LSD	Predicted (LS) mean diff.	95.00% CI of diff.	Below threshold?	Summary	Individual P Value
		0.247525	0.221478
		0.265152	0.222222		ipsi
		0.275229	0.242718		Bouton-density_UE vs. Bouton-density_VPA	0.02295	-0.04533 to 0.09123	No	ns	0.5061
		0.277778	0.243902
		0.30303	0.293909		contra
		0.366972	0.338346		Bouton-density_UE vs. Bouton-density_VPA	-0.03214	-0.1031 to 0.03880	No	ns	0.3705
		0.380904
		0.413223			Bouton-density_UE
		0.420561			ipsi vs. contra	0.0892	0.02002 to 0.1584	Yes	*	0.0121
		0.438095
		0.43956			Bouton-density_VPA
		0.441451			ipsi vs. contra	0.03411	-0.03595 to 0.1042	No	ns	0.3361
		0.562016
	VPA	0.0277778	0
		0.0401606	0.0217865
		0.0766284	0.0980392
		0.136456	0.103093
		0.140845	0.107527
		0.141129	0.11236
		0.162617	0.128205
		0.163043	0.134409
		0.16791	0.135135
		0.175439	0.144928
		0.187793	0.147601
		0.208333	0.154248
		0.22913	0.170653
		0.237988	0.174129
		0.238095	0.174419
		0.249554	0.192837
		0.298972	0.207087
		0.300546	0.232558
		0.357143	0.245098
		0.362812	0.24864
		0.451318	0.282486
		0.569106	0.314134
			0.358127
			0.385965
			0.467836

## Sheet: Fig_4f
	Figure 4f Three-day axonal bouton generation and elimination.
		Bouton generation							Bouton elimination
		UE	VPA		Mann Whitney test				UE	VPA		Mann Whitney test
		0	0		P value	0.0218			0	0		P value	0.0323
		0	0		Exact or approximate P value?	Exact			0	0		Exact or approximate P value?	Exact
		0	0		P value summary	*			0	0		P value summary	*
		0	0		Significantly different (P < 0.05)?	Yes			0	0		Significantly different (P < 0.05)?	Yes
		0	0		One- or two-tailed P value?	Two-tailed			0	0		One- or two-tailed P value?	Two-tailed
		0	0		Sum of ranks in column UE, VPA	2070 , 2586			0	0		Sum of ranks in column UE, VPA	2093 , 2563
		0	0		Mann-Whitney U	845			0	0		Mann-Whitney U	868
		0	0						0	0
		0	0						0	0
		0	0						0	0
		0	0.0861571						0	0
		0	0.152007						0	0
		0	0.15328						0	0.0852864
		0	0.157359						0	0.0861571
		0	0.173217						0	0.106307
		0	0.17576						0	0.124359
		0	0.193853						0	0.134609
		0	0.196747						0	0.147484
		0	0.212614						0	0.152007
		0	0.231264						0	0.15328
		0	0.235211						0	0.157359
		0	0.236508						0	0.186209
		0.0718674	0.238984						0	0.196747
		0.116475	0.256839						0	0.212614
		0.117829	0.269217						0	0.214856
		0.131601	0.271795						0.0794769	0.217885
		0.136937	0.306559						0.115151	0.231264
		0.164134	0.314719						0.115809	0.253501
		0.185932	0.322284						0.13203	0.256839
		0.190297	0.333508						0.173219	0.263641
		0.231618	0.360404						0.174712	0.271795
		0.243251	0.416796						0.202879	0.290195
		0.266758	0.42562						0.205405	0.291853
		0.300989	0.429852						0.22271	0.333508
		0.345365	0.43577						0.227715	0.351977
		0.345454	0.43577						0.243251	0.358476
		0.346438	0.471555						0.258083	0.360404
		0.348837	0.486422						0.259828	0.382088
		0.373461	0.509463						0.300989	0.387707
		0.406977	0.531534						0.308196	0.452325
		0.44542	0.709366						0.358701	0.459839
		0.453489	0.764176						0.373461	0.485761
		0.503876	0.775414						0.378815	0.549468
		0.516166	0.83255						0.503876	0.638674
		0.519657	0.893697						0.516166	0.709366
		0.538052	0.91578						0.533516	0.893697
		0.599123	1.09						0.557797	1.11007
		0.947588							0.616392
		0.954713							1.13372
	Mean	0.200047	0.319193					Mean	0.1631	0.244843
	sem	0.0352213	0.0406488					sem	0.0330181	0.0355325

## Sheet: Fig_4g
	Figure 4g Three-day axonal bouton generation
		Bouton generation ipsi							Bouton generation contra
		UE	VPA		Mann Whitney test				UE	VPA		Mann Whitney test
		0	0		P value	0.0181			0	0		P value	0.4672
		0	0		Exact or approximate P value?	Exact			0	0		Exact or approximate P value?	Exact
		0	0		P value summary	*			0	0		P value summary	ns
		0	0		Significantly different (P < 0.05)?	Yes			0	0		Significantly different (P < 0.05)?	No
		0	0		One- or two-tailed P value?	Two-tailed			0	0		One- or two-tailed P value?	Two-tailed
		0	0.152007		Sum of ranks in column UE, VPA	596.5 , 678.5			0	0.0861571		Sum of ranks in column UE, VPA	460.5 , 620.5
		0	0.157359		Mann-Whitney U	190.5			0	0.15328		Mann-Whitney U	229.5
		0	0.173217						0	0.17576
		0	0.235211						0	0.193853
		0	0.236508						0.243251	0.196747
		0	0.238984						0.266758	0.212614
		0	0.256839						0.345365	0.231264
		0	0.269217						0.348837	0.271795
		0.0718674	0.314719						0.373461	0.306559
		0.116475	0.322284						0.406977	0.416796
		0.117829	0.333508						0.453489	0.43577
		0.131601	0.360404						0.503876	0.43577
		0.136937	0.42562						0.516166	0.471555
		0.164134	0.429852						0.599123	0.486422
		0.185932	0.709366						0.947588	0.509463
		0.190297	0.91578						0.954713	0.531534
		0.231618	1.09							0.764176
		0.300989								0.775414
		0.345454								0.83255
		0.346438								0.893697
		0.44542
		0.519657
		0.538052
	Mean	0.137239	0.300949					Mean	0.283791	0.335247
	sem	0.0321328	0.0612294					sem	0.0668943	0.055174

## Sheet: Fig_4h
	Figure 4h Three-day axonal bouton elimination.
		Bouton elimination ipsi							Bouton elimination contra
		UE	VPA		Mann Whitney test				UE	VPA		Mann Whitney test
		0.227715	0		P value	0.0975			0.616392	0		P value	0.275
		0.378815	0.485761		Exact or approximate P value?	Exact			1.13372	0		Exact or approximate P value?	Exact
		0	0		P value summary	ns			0	0		P value summary	ns
		0	0.186209		Significantly different (P < 0.05)?	No			0	0		Significantly different (P < 0.05)?	No
		0	0.0852864		One- or two-tailed P value?	Two-tailed			0	0.253501		One- or two-tailed P value?	Two-tailed
		0	0.152007		Sum of ranks in column UE, VPA	631 , 644			0	0.0861571		Sum of ranks in column UE, VPA	445 , 636
		0.0794769	0.157359		Mann-Whitney U	225			0.516166	0.15328		Mann-Whitney U	214
		0	0.351977						0	0.263641
		0.13203	0						0	0.452325
		0	0.147484						0.243251	0.196747
		0	0.358476						0.533516	0.212614
		0	0.256839						0	0.231264
		0	0.134609						0	0.271795
		0	0						0.373461	0.459839
		0.174712	0.214856						0	0
		0	0.333508						0	0
		0	0.360404						0.503876	0.217885
		0.205405	0						0.258083	0.124359
		0.202879	0.290195						0.308196	0.291853
		0.557797	0.709366						0	0.638674
		0	0.549468						0	0.106307
		0.115809	0							0.382088
		0.300989								0.387707
		0.115151								1.11007
		0.173219								0.893697
		0.22271
		0.259828
		0.358701
	Mean	0.125187	0.216991					Mean	0.213651	0.269352
	sem	0.0281331	0.0422512					sem	0.0667597	0.0558692

## Sheet: Fig_5b
	Figure 5b Total spine generation during oxytocin administration
		Total spine generation
		D0-3 (Sal)	D3-6 (OT)	D3-9 (OT)			Two-way ANOVA
	UE	0.09091	0.08824	0.06061
		0	0.4	0.08
		0.02778	0.02941	0.0625			Source of Variation	% of total variation	P value	P value summary	Significant?	Geisser-Greenhouse's epsilon
		0.06667	0.03571	0.06897			Row Factor x Time	0.5287	0.8017	ns	No
		0.05556	0.05556	0.29412			Row Factor	8.743	0.011	*	Yes
		0.05128	0.08571	0.18182			Time	2.085	0.4199	ns	No	0.9668
		0.03571	0.14815	0.10714			Subject	28.93	0.5169	ns	No
		0	0.1	0.04545
		0.1	0	0.03448			ANOVA table	SS	DF	MS	F (DFn, DFd)	P value
		0.17391	0.12	0.04			Row Factor x Time	0.002507	2	0.001253	F (2, 50) = 0.2220	P=0.8017
		0.03226	0.13333	0.0303			Row Factor	0.04145	1	0.04145	F (1, 25) = 7.554	P=0.0110
		0.0456349	0	0.01852			Time	0.009886	2	0.004943	F (1.934, 48.34) = 0.8757	P=0.4199
		0	0.0625	0			Subject	0.1372	25	0.005487	F (25, 50) = 0.9721	P=0.5169
		0.0563187	0	0			Residual	0.2822	50	0.005644
		0.125	0.15385	0.03333
	VPA	0.05769	0.11364	0.28571
		0.05882	0.2	0.06452			Tukey's multiple comparisons test	Mean Diff.	95.00% CI of diff.	Below threshold?	Summary	Adjusted P Value
		0.05882	0.1875	0.16667
		0.1875	0.14286	0.11429			UE
		0.16667	0.12	0.08			D0-3 (Sal) vs. D3-6 (OT)	-0.03676	-0.1171 to 0.04353	No	ns	0.4734
		0.3	0.08333	0.17391			D0-3 (Sal) vs. D6-9 (OT)	-0.01308	-0.07607 to 0.04991	No	ns	0.8514
		0.19355	0.08571	0.08333			D3-6 (OT) vs. D6-9 (OT)	0.02368	-0.05804 to 0.1054	No	ns	0.7336
		0.15385	0.14286	0.07143
		0.101724	0.19355	0.11765			VPA
		0.03191	0.02083	0.02273			D0-3 (Sal) vs. D3-6 (OT)	-0.01205	-0.09706 to 0.07295	No	ns	0.9229
		0.074026	0.09375	0.02941			D0-3 (Sal) vs. D6-9 (OT)	0.009576	-0.07056 to 0.08971	No	ns	0.9445
		0.04	0.18519	0.1			D3-6 (OT) vs. D6-9 (OT)	0.02163	-0.04304 to 0.08630	No	ns	0.6494
							D0-3 (Sal)
							UE vs. VPA	-0.06131	-0.1178 to -0.004864	Yes	*	0.035
							D3-6 (OT)
							UE vs. VPA	-0.0366	-0.09924 to 0.02604	No	ns	0.2387
							D6-9 (OT)
							UE vs. VPA	-0.03865	-0.09806 to 0.02075	No	ns	0.1919

[truncated: 11 more sheets: Fig_5c, Fig_5d, S_Fig_3b, S_Fig_7a, S_Fig_7b, S_Fig_7c, S_Fig_12a, S_Fig_12b, S_Fig_12c, S_Fig_12d, Suppl. Data 3]
